# Supplementary material for: Global transcriptome and coexpression network analyses reveal cultivar-specific molecular signatures associated with different rooting depth responses to drought stress in potato
Source: Front Plant Sci. 2022 Oct 19;13:1007866. doi: 10.3389/fpls.2022.1007866 (PMC9629812; doi:10.3389/fpls.2022.1007866)
Supplement: Supplementary file 1 [file DataSheet_1.zip]

Archive with 12 entries (12 files):
- Figure S1.tif
- Figure S2.pdf
- Figure S3.pdf
- Figure S4.pdf
- Figure S6.pdf
- Figure S7.pdf
- legends.docx
- Table S1.xlsx
- Table S2.xlsx
- Figure S5.pdf
- Table S3.xlsx
- Table S4.xlsx
