# Supplementary material for: Global transcriptome and coexpression network analyses reveal cultivar-specific molecular signatures associated with different rooting depth responses to drought stress in potato
Source: Front Plant Sci. 2022 Oct 19;13:1007866. doi: 10.3389/fpls.2022.1007866 (PMC9629812; doi:10.3389/fpls.2022.1007866)
Supplement: Supplementary file 1 [file DataSheet_1.zip › Table S1.xlsx]

## Sheet: Sheet1
Table S1. Summary of read data generated, quality control and mapping on the potato genome for different samples for C16 and C119 cultivars.
Sample name	Replicate	RAW_READS	RAW_BASES	CLEAN_READS	CLEAN_BASES	Q30_PERCENT	GC_PERCENT	Total mapped ratio
C119-15d-0	R1	20611299	6183389700	20118393	6035517900	94.89;92.62	42.85;42.62	97.61
C119-15d-0	R2	20607426	6182227800	20045668	6013700400	94.95;92.21	42.63;42.50	97.27
C119-15d-0	R3	23120242	6936072600	19756356	5926906800	94.76;92.44	43.21;42.92	85.45
C119-15d-150	R1	23592350	7077705000	23144924	6943477200	95.13;92.61	42.78;42.54	98.1
C119-15d-150	R2	22038171	6611451300	21535818	6460745400	94.42;91.73	42.86;42.66	97.72
C119-15d-150	R3	19066964	5720089200	18691204	5607361200	95.10;92.98	42.76;42.64	98.03
C119-15d-75	R1	18033168	5409950400	17501607	5250482100	94.67;91.08	42.80;42.60	97.05
C119-15d-75	R2	16856099	5056829700	16479820	4943946000	94.85;92.67	42.69;42.52	97.77
C119-15d-75	R3	25943917	7783175100	25185598	7555679400	94.64;92.48	42.27;42.20	97.08
C119-20d-0	R1	21677560	6503268000	21377132	6413139600	95.08;92.35	42.82;42.60	98.61
C119-20d-0	R2	25784640	7735392000	25195370	7558611000	94.97;92.68	42.96;42.79	97.71
C119-20d-0	R3	18852053	5655615900	18611628	5583488400	94.57;91.20	42.80;42.79	98.72
C119-20d-150	R1	22912765	6873829500	22556647	6766994100	95.29;92.70	42.81;42.51	98.45
C119-20d-150	R2	22972062	6891618600	22601740	6780522000	94.42;89.42	42.85;42.79	98.39
C119-20d-150	R3	20824930	6247479000	20503881	6151164300	94.86;92.19	42.87;42.64	98.46
C119-20d-75	R1	18073639	5422091700	17719163	5315748900	94.43;91.14	42.99;42.90	98.04
C119-20d-75	R2	19696755	5909026500	19383154	5814946200	95.21;91.97	42.92;42.69	98.41
C119-20d-75	R3	26068764	7820629200	25592511	7677753300	95.15;92.06	42.81;42.50	98.17
C119-25d-0	R1	21200454	6360136200	20946453	6283935900	94.60;90.45	42.98;42.93	97.34
C119-25d-0	R2	18422690	5526807000	18223074	5466922200	95.17;93.44	42.79;42.59	95.95
C119-25d-0	R3	20627844	6188353200	20381267	6114380100	95.58;93.66	42.81;42.56	97.03
C119-25d-150	R1	18378350	5513505000	18096999	5429099700	94.26;92.14	42.61;42.35	96.91
C119-25d-150	R2	23112063	6933618900	22868783	6860634900	95.52;93.87	42.75;42.45	97.22
C119-25d-150	R3	29341391	8802417300	28987782	8696334600	95.41;93.23	42.80;42.59	98.25
C119-25d-75	R1	20006348	6001904400	19790266	5937079800	95.14;93.21	42.72;42.40	98.44
C119-25d-75	R2	31452103	9435630900	31117248	9335174400	95.61;93.47	42.64;42.40	98.44
C119-25d-75	R3	17625333	5287599900	17388930	5216679000	95.58;93.69	42.76;42.42	97.86
C16-15d-0	R1	18144744	5443423200	17606593	5281977900	94.84;92.45	42.02;41.75	97.03
C16-15d-0	R2	24135864	7240759200	23356484	7006945200	94.94;91.92	42.20;41.87	96.77
C16-15d-0	R3	35761119	10728335700	33412196	10023658800	94.36;91.23	42.30;42.02	93.43
C16-15d-150	R1	22561233	6768369900	22070928	6621278400	94.78;91.58	42.40;42.14	97.83
C16-15d-150	R2	17559105	5267731500	17015900	5104770000	94.95;92.19	42.41;42.04	96.91
C16-15d-150	R3	22660704	6798211200	21865983	6559794900	94.98;92.42	42.40;42.07	96.49
C16-15d-75	R1	22864783	6859434900	21356205	6406861500	94.91;92.80	43.73;43.49	93.4
C16-15d-75	R2	18410231	5523069300	17898187	5369456100	94.80;91.67	42.49;42.19	97.22
C16-15d-75	R3	30790845	9237253500	29986035	8995810500	94.51;91.52	42.46;42.17	97.39
C16-20d-0	R1	27317703	8195310900	26654241	7996272300	94.61;91.86	42.32;42.06	97.57
C16-20d-0	R2	19165844	5749753200	18878996	5663698800	95.20;92.25	42.05;41.75	98.5
C16-20d-0	R3	37775216	11332564800	36836885	11051065500	94.86;91.77	42.42;42.10	97.52
C16-20d-150	R1	30911463	9273438900	30460049	9138014700	94.65;91.55	42.55;42.30	98.54
C16-20d-150	R2	23696040	7108812000	23290949	6987284700	95.13;92.49	42.53;42.24	98.29
C16-20d-150	R3	25422353	7626705900	24990492	7497147600	95.12;92.32	42.52;42.23	98.3
C16-20d-75	R1	22950161	6885048300	22414481	6724344300	95.11;92.07	42.57;42.26	97.67
C16-20d-75	R2	24044434	7213330200	23653238	7095971400	95.22;92.32	42.44;42.13	98.37
C16-20d-75	R3	25138430	7541529000	24713411	7414023300	94.95;91.81	42.43;42.19	98.31
C16-25d-0	R1	30660675	9198202500	30012278	9003683400	94.80;91.65	42.45;42.18	97.89
C16-25d-0	R2	20756843	6227052900	20405259	6121577700	94.54;91.64	42.44;42.20	98.31
C16-25d-0	R3	32799589	9839876700	32319726	9695917800	94.73;92.11	42.59;42.33	98.54
C16-25d-150	R1	20952663	6285798900	20284160	6085248000	94.82;93.25	42.66;42.47	96.81
C16-25d-150	R2	26491533	7947459900	25992989	7797896700	95.27;92.22	42.57;42.27	98.12
C16-25d-150	R3	26887413	8066223900	26334385	7900315500	94.21;89.48	42.51;42.57	97.94
C16-25d-75	R1	20379343	6113802900	20016401	6004920300	95.09;91.93	42.67;42.32	98.22
C16-25d-75	R2	20788060	6236418000	20428024	6128407200	95.33;92.52	42.38;42.06	98.27
C16-25d-75	R3	20167751	6050325300	19594499	5878349700	94.94;92.35	42.22;41.90	97.16
