# Supplementary material for: Global transcriptome and coexpression network analyses reveal cultivar-specific molecular signatures associated with different rooting depth responses to drought stress in potato
Source: Front Plant Sci. 2022 Oct 19;13:1007866. doi: 10.3389/fpls.2022.1007866 (PMC9629812; doi:10.3389/fpls.2022.1007866)
Supplement: Supplementary file 1 [file DataSheet_1.zip › Table S2.xlsx]

## Sheet: C16
Table S2. List of genes associated used for construction of gene regulatory networks in the potato cultivars.
geneID	C16-15d-0-rep1	C16-15d-0-rep2	C16-15d-0-rep3	C16-15d-75-rep1	C16-15d-75-rep2	C16-15d-75-rep3	C16-15d-150-rep1	C16-15d-150-rep2	C16-15d-150-rep3	C16-20d-0-rep1	C16-20d-0-rep2	C16-20d-0-rep3	C16-20d-75-rep1	C16-20d-75-rep2	C16-20d-75-rep3	C16-20d-150-rep1	C16-20d-150-rep2	C16-20d-150-rep3	C16-25d-0-rep1	C16-25d-0-rep2	C16-25d-0-rep3	C16-25d-75-rep1	C16-25d-75-rep2	C16-25d-75-rep3	C16-25d-150-rep1	C16-25d-150-rep2	C16-25d-150-rep3	Arabidopsis locus id	Gene symbol	TF-families	Gene description
PGSC0003DMG400013994	1.09634	6.4526	0.605053	0.676177	0.285969	0.244209	2.38176	2.13969	1.57546	0.651484	3.1385	0.374941	2.96137	0.769293	0.195305	1.10432	0.266024	1.43959	1.39235	1.08444	1.18854	1.56115	1.16704	2.91573	2.39449	1.36364	2.58639	--	--	-
PGSC0003DMG400020793	0.904481	2.49654	1.55585	0.112696	5.24277	3.94805	2.13955	4.95299	2.7758	3.28457	2.29482	3.03362	3.02002	2.69253	5.39043	5.8066	0.84241	3.85811	0.977085	4.54431	2.69595	4.20023	3.80368	1.55772	0.598622	1.82927	2.62443	AT2G13450	--	-
PGSC0003DMG400001913	4.44018	7.29758	4.84043	3.54993	5.19511	4.23296	5.692	3.48691	4.08868	4.69612	3.50972	4.7379	4.36876	1.8533	2.61709	3.70482	6.02988	2.79281	5.27626	6.66155	4.98606	2.34172	4.19269	4.2338	2.99311	4.22396	2.8146	AT1G70000	--	-	myb-like transcription factor family protein
PGSC0003DMG400001914	109.579	119.603	35.5253	39.1619	40.0833	95.2009	128.09	103.617	134.776	32.9	60.7452	57.366	141.149	45.738	64.0992	80.3661	44.2487	70.1081	80.9515	115.183	44.5847	82.6294	88.0897	95.4203	83.1229	97.9493	74.3207	AT5G23960	ATTPS21,TPS21	-	terpene synthase 21
PGSC0003DMG400001915	0.465945	0.768166	2.59309	0.394437	3.00268	1.30245	0.807376	0.91135	1.3879	1.27582	0.371221	1.15891	0.52777	0.699357	0.820282	1.35369	2.48289	0.345502	4.47016	2.89184	0.69573	0.334532	0.648354	1.27813	1.11173	0.232817	1.25516	AT5G07990	CYP75B1,D501,TT7	-	Cytochrome P450 superfamily protein
PGSC0003DMG400001916	0.164451	1.8436	2.24734	0.169044	2.62138	3.45963	4.31946	6.69644	3.451	3.52887	7.12069	2.79502	4.39808	5.7697	5.39043	2.77862	4.0347	5.58562	2.51599	2.8402	3.53663	5.05515	4.32236	3.7545	5.51587	5.28826	4.33601	AT3G30530	ATBZIP42,bZIP42	-	basic leucine-zipper 42
PGSC0003DMG400001917	27.0248	28.0765	22.1709	5.35307	37.5096	48.6791	27.693	40.2975	40.9994	36.9175	22.3745	36.7443	36.2695	28.9534	40.3891	36.8701	28.6419	28.8782	26.0637	31.3713	26.1188	38.211	33.239	28.4384	20.1821	18.8914	27.9939	AT1G68890	--	-	magnesium ion binding;thiamin pyrophosphate binding;hydro-lyases;catalytics;2-succinyl-5-enolpyruvyl-6-hydroxy-3-cyclohexene-1-carboxylic-acid synthases
PGSC0003DMG400001946	0.54817	0.652941	2.03125	4.5642	5.48108	2.15718	2.30102	2.57556	2.32567	1.03152	2.4973	1.43159	0.293205	2.16801	3.16395	2.67175	6.34024	1.29563	2.24729	3.30496	3.27573	1.93285	1.33993	4.7131	3.80552	1.36364	6.84633	AT1G13635	--	-	DNA glycosylase superfamily protein
PGSC0003DMG400017079	0.19186	0.268858	0.0864362	0	0.667261	0.610523	0.282582	0.435863	0.637684	0.597194	0.404968	0.579455	0.52777	0.104904	0.820282	0.534349	0.266024	0.662212	0.122136	0.619679	0.521797	0.446043	0.648354	0.439357	0.0427587	0.0997785	0.950879	--	--	-
PGSC0003DMG400025678	167.274	182.939	150.485	85.311	105.141	86.8164	168.742	146.45	105.631	140.259	239.033	95.9168	144.99	135.64	110.035	114.885	83.6646	137.51	117.446	120.269	199.761	133.33	170.863	146.026	119.382	225.267	149.136	AT4G32650	ATKC1,AtLKT1,KAT3,KC1	-	potassium channel in Arabidopsis thaliana 3
PGSC0003DMG400023236	139.29	111.807	198.717	334.877	303.985	106.312	177.259	109.56	220.001	122.045	48.8324	328.278	124.319	155.677	153.197	166.717	81.6251	99.8789	253.334	665.587	92.7349	102.813	73.9988	127.693	103.134	109.058	84.0958	AT1G70880	--	-	Polyketide cyclase/dehydrase and lipid transport superfamily protein
PGSC0003DMG400023235	0.0274085	0	0.0432181	0	6.62495	0	1.25143	0.118872	0.45013	0	0	0.0340856	0.117282	0	0.0781221	0.605596	1.15277	0.0287918	9.35559	0.10328	0.521797	2.89928	0	2.71602	0	0.0997785	0.570528	AT5G28010	--	-	Polyketide cyclase/dehydrase and lipid transport superfamily protein
PGSC0003DMG400023234	0	0	0	0	1.52517	0.0407016	0.32295	0.475487	0	0	0	0	0	0	0	0.854959	3.01494	0	0.195417	1.75576	0	0	0	2.43643	0	0	2.43425	AT1G70840	MLP31	-	MLP-like protein 31
PGSC0003DMG400023201	0.520762	0.537716	0.821144	0.957918	0.667261	0.77333	0.968851	0.554735	0.525152	0.298597	0.202484	0.238599	1.26078	0.664389	0.195305	1.35369	0.532048	0.374294	0.512969	1.0328	0.46382	0.408872	0.907696	0.918655	0.427587	0.831488	0.342317	AT1G69588	CLE45	-	CLAVATA3/ESR-RELATED 45
PGSC0003DMG400011948	57.1193	7.79689	42.1376	13.6362	49.4727	13.9199	7.99302	4.08127	13.2413	23.3449	5.90579	66.0238	7.12489	5.8746	6.13259	17.9898	7.93639	5.35528	38.717	70.2819	21.0168	3.45683	9.98466	5.91134	2.65104	5.95345	8.25363	AT5G05340	--	-	Peroxidase superfamily protein
PGSC0003DMG400011949	149.404	30.8419	356.247	218.236	515.793	40.2131	70.8472	30.7482	124.161	196.83	76.8427	399.551	67.0561	119.695	191.673	191.226	206.302	62.7662	361.375	507.956	97.721	70.9208	141.039	112.595	132.808	75.8982	160.242	AT3G51590	LTP12	-	lipid transfer protein 12
PGSC0003DMG400011950	138.605	135.927	215.529	432.246	154.471	217.753	271.803	278.16	326.307	159.478	118.082	220.568	274.411	256.559	230.46	234.223	237.648	179.661	170.428	182.547	181.267	203.581	230.728	231.621	197.246	172.351	137.003	AT1G60950	ATFD2,FED A	-	2Fe-2S ferredoxin-like superfamily protein
PGSC0003DMG400023216	0.054817	0.115225	0	0	0	0.162806	0.484426	0.158496	0.187554	0.0814356	0.134989	0	0.674372	0.104904	0.117183	0.391856	0.0443374	0.374294	0.146563	0.10328	0.0579775	0.371702	0.259342	0.439357	0.213793	0.399114	0.342317	AT1G70890	MLP43	-	MLP-like protein 43
PGSC0003DMG400016065	6.19432	11.4841	6.13697	12.0585	3.76526	3.54104	11.1014	8.75689	7.72723	3.63745	6.9857	3.95393	11.5523	4.68569	4.57014	6.23408	1.68482	5.58562	5.71595	6.30007	4.78314	7.02517	9.72531	6.23088	2.60828	8.61421	3.80352	AT1G70830	MLP28	-	MLP-like protein 28
PGSC0003DMG400002414	209.867	575.395	459.279	223.533	417.229	336.927	605.007	551.09	685.848	226.961	239.64	470.313	733.307	392.13	419.008	505.53	213.75	401.301	405.588	690.632	305.773	520.086	325.993	465.518	352.845	340.877	389.975	AT1G70880	--	-	Polyketide cyclase/dehydrase and lipid transport superfamily protein
PGSC0003DMG400001278	155.516	112.652	164.358	357.923	148.656	101.957	181.337	160.715	202.784	128.207	78.8001	169.371	165.984	138.892	131.167	159.094	133.101	121.703	129.903	172.297	162.366	130.728	154.827	153.335	96.0788	94.7896	96.0008	AT4G32590	--	-	2Fe-2S ferredoxin-like superfamily protein
PGSC0003DMG400001291	13.1561	10.4855	4.71077	2.98645	5.76705	3.86665	5.36905	2.49631	4.38877	6.02623	7.86313	3.16996	4.69129	3.95137	4.88263	4.66665	5.32048	6.19025	8.81819	5.65457	6.89932	5.68704	3.28499	4.31368	9.92001	6.38583	7.22668	AT2G16270	--	-
PGSC0003DMG400015119	0.164451	0	0.259309	0	0.524277	0.244209	0.403688	0	0.0375108	0.190016	0	0.170428	0	0.0349679	0.0390611	0.0356233	0.0443374	0.0287918	0.488542	0.464759	0	0.0371702	0.0432236	0.399415	0	0	0.190176	AT4G24220	AWI31,VEP1	-	NAD(P)-binding Rossmann-fold superfamily protein
PGSC0003DMG400005595	0	0.0384083	0.0432181	0	0.476615	0	0	0	0	0	0	0.0340856	0	0	0.234366	0.284986	0	0	0.122136	0.20656	0	0	0	0.319532	0	0.0332595	0.304281	AT5G23960	ATTPS21,TPS21	-	terpene synthase 21
PGSC0003DMG400013230	4.24832	5.91488	15.9043	9.29744	7.19689	9.52416	16.1475	16.0873	12.4536	12.7311	19.7759	7.19206	14.7776	12.3087	10.6637	9.08394	16.0945	12.726	9.25788	9.42429	9.13145	10.1475	14.0909	15.4973	23.6456	17.0289	11.4486	AT3G26300	CYP71B34	-	cytochrome P450, family 71, subfamily B, polypeptide 34
PGSC0003DMG400032530	0.657804	2.99585	2.29056	3.49358	1.04855	0.895434	1.77623	2.33781	1.7255	1.43869	1.78861	2.31782	2.16972	2.44775	0.898404	1.56742	0.399036	1.69872	1.12365	1.39428	2.37708	1.93285	0.95092	1.47784	0.555863	3.32595	1.63551	AT1G70850	MLP34	-	MLP-like protein 34
PGSC0003DMG400007759	1.50747	2.84222	11.4096	19.4401	9.53231	3.45963	8.35634	4.00202	6.60191	6.65057	2.53105	7.39657	3.45982	4.30105	3.90611	5.8066	9.44386	4.37636	8.96475	14.1235	4.29033	4.31175	1.25348	14.0594	6.58484	4.62307	11.943	AT1G70810	--	-	Calcium-dependent lipid-binding (CaLB domain) family protein
PGSC0003DMG400019100	2.00082	1.99723	5.87766	3.49358	5.5764	5.57611	2.98729	4.51713	5.96422	4.56039	2.93602	3.16996	3.25458	3.49679	5.70291	4.52416	8.82314	3.62777	3.19995	1.85904	3.24674	2.26738	5.27328	2.63614	4.31863	1.79601	2.51032	AT3G23560	ALF5	-	MATE efflux family protein
PGSC0003DMG400016110	48.6775	49.009	70.0997	37.8096	88.9841	46.6847	56.0319	70.9268	54.0156	68.8945	57.033	64.8989	53.5686	51.5077	56.912	61.557	70.8068	53.0346	66.6372	70.8242	86.9082	45.7937	66.3915	55.3589	68.0718	42.805	58.6502	--	--	-
PGSC0003DMG400015125	6.05728	6.99031	5.35904	0.112696	9.10335	4.02945	3.71393	5.23036	5.47658	6.40626	5.50082	5.59004	4.39808	4.30105	5.66385	4.7379	4.34506	3.71415	3.12667	7.07467	4.81213	4.94364	5.79196	3.15538	4.53242	4.12418	6.04759	--	--	-
PGSC0003DMG400019082	1.01411	1.19066	0.950798	0.394437	0.905569	0.284911	0.605532	1.06985	0.787728	0.380033	0.337474	0.170428	0.469129	0.664389	0.546855	0.605596	0.665061	1.23805	1.31906	1.8074	0.898651	0.669064	0.302565	0.359474	0.726898	0.299336	0.798739	AT5G47240	atnudt8,NUDT8	-	nudix hydrolase homolog 8
PGSC0003DMG400016095	24.1195	57.6509	24.3318	43.6698	51.2361	59.058	65.236	80.5158	64.4436	35.7774	48.4275	38.1759	68.4341	62.6624	79.8408	62.8395	76.9697	67.1426	45.9718	38.1103	31.7137	80.6594	46.2493	59.7126	60.2897	46.3305	65.3064	AT1G24420	--	-	HXXXD-type acyl-transferase family protein
PGSC0003DMG400033354	6.38618	10.908	13.5273	18.5949	9.34166	4.51787	15.8246	12.323	14.8168	4.75041	8.06562	11.4528	15.6572	9.86094	9.49184	12.2544	6.07422	14.4535	11.0655	17.351	7.79797	12.3777	9.37952	10.7842	9.44967	8.51444	10.1174	AT1G70850	MLP34	-	MLP-like protein 34
PGSC0003DMG400021056	0	0.0768166	0	5.91655	0.0953231	1.34315	0.847745	1.9812	0.637684	0.0814356	2.02484	0.136342	0.263885	1.29381	0.781221	0.961829	1.90651	1.23805	0.0244271	0.10328	0.434831	0.594724	2.07473	0.079883	3.37794	0.532152	0.418387	AT3G26330	CYP71B37	-	cytochrome P450, family 71, subfamily B, polypeptide 37
PGSC0003DMG400034108	0	0	0	0	0.285969	0	0.403688	0	0.112533	0	0	0	0.0293205	0	0.0390611	0	0.310362	0.403086	0.317553	0.15492	0	0	0	0.359474	0.0427587	0.266076	0.152141	AT5G05020	--	-	Pollen Ole e 1 allergen and extensin family protein
PGSC0003DMG400032289	0.54817	0.0384083	1.12367	1.57775	3.43163	0.77333	0.242213	0.0792479	0.225065	0.407178	0.0337474	0.545369	0.234564	0.804261	0.624977	1.28244	1.37446	0.345502	0.708386	1.23936	0.405842	0.334532	0.389013	0.399415	0.598622	0.066519	0.646598	--	--	-
PGSC0003DMG400009843	14.6361	18.3208	11.496	4.90228	27.1671	11.1522	10.2537	8.63802	11.2157	12.8125	8.94305	16.6338	9.73442	4.37098	9.14029	9.04832	11.6607	8.95426	26.2592	18.5387	10.378	9.40407	8.90407	18.9323	13.1697	8.91355	19.0937	AT5G67200	--	-	Leucine-rich repeat protein kinase family protein
PGSC0003DMG400007780	4.90612	3.57197	5.40226	7.04351	5.09978	3.45963	3.1084	3.24916	2.25065	4.99471	3.57722	3.91984	2.55089	3.84646	3.35925	4.1323	4.0347	3.8869	3.73735	5.88695	4.20337	3.41966	2.98243	3.95421	2.86483	4.15744	4.29797	AT3G46290	HERK1	-	hercules receptor kinase 1
PGSC0003DMG400007782	209.949	172.53	212.892	25.1876	293.404	229.15	212.017	225.579	219.138	260.214	279.226	224.794	210.609	245.544	259.912	246.014	280.434	268.34	273.828	221.948	190.688	233.243	231.462	327.241	256.082	263.216	344.37	AT3G29320	--	-	Glycosyl transferase, family 35
PGSC0003DMG400031729	3.56311	5.18512	6.26662	7.09986	6.43431	10.2161	10.3748	11.3721	12.5286	6.62343	5.83829	7.94194	9.7051	10.9799	10.6637	10.0458	12.2815	9.81802	6.10678	6.91975	8.43572	7.95443	9.89821	8.98684	8.76553	6.28605	5.5151	AT2G37240	--	-	Thioredoxin superfamily protein
PGSC0003DMG400002479	238.756	128.053	140.199	270.245	193.172	109.284	149.889	120.338	112.945	139.825	183.619	157.237	114.79	147.634	145.815	155.318	211.268	167.684	220.088	191.558	121.84	142.362	155.043	230.423	165.134	172.683	196.223	AT3G29320	--	-	Glycosyl transferase, family 35
PGSC0003DMG400034300	21.6253	26.7322	24.2454	6.93082	22.1626	18.1936	23.6965	21.3969	21.4937	22.8291	21.9358	20.2128	22.2543	17.3441	16.4447	20.9465	17.2029	18.3116	20.1279	19.8814	21.3357	22.0048	21.2228	22.7667	14.8373	20.5211	21.4899	AT1G55850	ATCSLE1,CSLE1	-	cellulose synthase like E1
PGSC0003DMG400031725	7.94847	4.49377	5.4887	20.5107	6.24366	4.35507	3.7543	4.59638	4.20121	5.86336	4.52215	4.19253	5.01381	3.74156	3.86704	5.45036	5.40916	3.68536	5.86251	8.10747	5.79775	4.72062	5.92164	6.51047	5.04552	4.05766	6.1617	AT5G43010	RPT4A	-	regulatory particle triple-A ATPase 4A
PGSC0003DMG400033860	3.94683	4.1481	1.9016	0.112696	3.38397	9.11715	5.57089	4.39826	5.32654	1.76444	3.07101	3.3063	5.83479	4.33601	5.15606	6.16283	2.52723	5.55682	4.90985	5.11235	3.97146	4.4976	2.59342	4.87287	4.06207	2.9601	4.71636	--	--	-
PGSC0003DMG400033858	3.78237	12.9052	16.1203	0.507133	22.5916	14.4084	13.0391	17.8704	18.943	23.5349	21.4633	15.5089	18.9411	18.6728	23.007	19.201	14.8974	21.1044	15.5356	13.0391	15.364	18.5108	17.7217	28.2786	17.8304	21.2861	27.2332	--	--	-
PGSC0003DMG400033554	4.74167	3.26471	4.10572	2.36662	4.52785	1.79087	2.94692	2.06044	2.47572	2.98597	1.99109	3.16996	2.05244	2.0631	2.18742	3.0636	3.10362	2.1306	3.22438	4.18283	1.88427	2.15587	1.98829	3.2752	2.18069	2.22839	3.04281	AT3G29280	--	-
PGSC0003DMG400031701	2.54899	2.26609	1.68551	8.95935	2.24009	1.05824	2.62397	2.89255	2.0631	2.14447	2.39606	2.35191	1.49535	2.86736	2.73427	2.24427	3.05928	2.85039	2.63813	1.70412	2.66696	3.41966	2.80954	1.6376	2.6938	2.06209	1.97783	--	--	-
PGSC0003DMG400031699	4.71426	7.68166	6.91489	0.563481	13.7742	3.21542	5.32868	5.98321	7.87728	8.63217	5.50082	10.6006	7.44742	6.39912	7.4216	8.51397	5.14314	7.86017	5.56938	11.3091	6.52246	7.09951	5.70552	5.11251	3.59173	5.65412	9.58486	--	--	-
PGSC0003DMG402018893	17.4866	18.244	28.4375	23.0464	21.1617	25.7641	23.1313	20.5648	21.7563	26.928	23.8256	18.9175	22.958	25.7713	24.296	22.5139	25.1393	24.5594	22.2775	21.2498	26.8146	22.7482	23.8162	22.8865	20.909	23.581	24.2664	AT2G41290	SSL2	-	strictosidine synthase-like 2
PGSC0003DMG400026732	83.3767	67.9443	67.766	61.5321	106.714	111.278	66.3259	85.8254	83.1615	102.473	96.4837	104.472	76.9078	110.883	110.582	83.9997	96.0347	98.4105	79.6813	85.1542	64.181	104.039	81.0443	75.3696	97.9601	76.3638	101.021	AT2G29970	--	-	Double Clp-N motif-containing P-loop nucleoside triphosphate hydrolases superfamily protein
PGSC0003DMG402013710	0.849664	1.34429	0.302527	0.112696	0.571938	0.325612	0.605532	0.713231	0.90026	0.78721	1.31615	0.749883	0.55709	1.29381	0.234366	0.676843	0.266024	0.77738	0.732814	0.877879	0.956628	0.520383	0.864472	0.559181	0.513104	0.864747	1.10302	AT4G18910	ATNLM2,NIP1;2,NLM2	-	NOD26-like intrinsic protein 1;2
PGSC0003DMG400006563	103.988	87.7246	87.9488	14.6505	134.406	115.674	74.4804	114.83	88.7507	97.5869	112.986	127.173	89.9847	111.443	99.9963	90.7325	82.2015	94.8115	94.0688	133.076	90.6188	102.404	87.9168	88.2708	77.6925	93.1599	101.174	AT1G06840	--	-	Leucine-rich repeat protein kinase family protein
PGSC0003DMG400029099	6.82472	6.9135	6.82846	32.8509	5.05212	4.55857	5.28831	6.02284	6.60191	3.90891	3.98219	6.10132	5.24838	5.80467	4.37484	5.55723	5.0988	5.09616	5.78923	6.76483	8.05887	4.64628	5.61907	5.99123	5.38759	5.78716	4.90654	AT5G06360	--	-	Ribosomal protein S8e family protein
PGSC0003DMG400001945	2.35713	6.9135	5.4887	18.7639	2.57372	2.15718	8.59855	6.06246	5.43907	3.74604	5.60206	1.70428	4.33944	4.30105	3.32019	4.80914	2.57157	3.74294	2.83355	2.27216	6.58044	5.46402	6.56999	7.9883	5.08828	10.0776	5.70528	--	--	-
PGSC0003DMG401001926	13.9235	16.9381	11.7985	13.9743	14.9657	12.2919	11.0611	11.1343	11.8159	13.6269	12.0141	14.2819	12.6078	10.5603	13.437	10.687	13.8776	10.5954	13.6792	10.328	15.5959	11.0396	17.3327	10.7043	15.6924	13.8692	14.2632	AT1G24160	--	-
PGSC0003DMG402001926	4.71426	5.14671	2.98205	0.619829	2.38308	1.09894	2.86618	1.94157	1.42541	3.14884	4.15092	2.38599	3.02002	2.58762	1.87493	1.67429	2.48289	2.64885	2.68698	3.15004	5.6528	2.37889	3.45789	2.47637	7.22622	3.22617	1.74962	AT1G52190	--	-	Major facilitator superfamily protein
PGSC0003DMG401001941	7.12621	8.87232	3.41423	7.88873	4.43252	2.15718	1.45328	2.17932	3.03838	2.11732	1.38364	2.42008	4.4274	1.88826	1.4062	2.42238	1.59615	3.25348	2.24729	3.71807	2.63797	2.97362	3.8469	2.55626	1.9669	3.99114	2.96674	AT5G05260	CYP79A2	-	cytochrome p450 79a2
PGSC0003DMG400021889	21.7898	29.6896	44.5579	166.509	36.7947	19.9031	37.543	27.0235	34.5475	33.0357	23.2519	39.5393	27.2095	26.121	22.3039	23.9745	32.3219	29.5116	33.5873	55.7195	43.3092	20.7782	28.614	39.6619	28.1352	26.2085	35.2966	--	--	-
PGSC0003DMG400021890	0.931889	0.652941	0.821144	2.08488	4.67083	1.87227	2.05881	1.8227	2.13812	1.87302	1.11366	2.18148	2.25768	1.64349	1.17183	2.31551	3.54699	2.21697	1.78318	0.10328	3.3337	0.669064	1.21026	1.67754	3.2069	1.89579	1.93979	AT1G13700	PGL1	-	6-phosphogluconolactonase 1
PGSC0003DMG400028021	8.3596	15.9395	59.5545	158.338	30.98	24.5837	22.5662	39.8617	40.9243	57.0592	42.8254	28.9387	29.819	40.4928	65.5445	51.7606	99.5817	29.8571	24.7447	29.2798	16.8714	54.9748	70.0655	21.3288	101.466	40.8427	22.3647	AT2G47140	--	-	NAD(P)-binding Rossmann-fold superfamily protein
PGSC0003DMG400009637	98.0402	166.846	100.439	46.9943	80.9769	37.8524	138.949	124.181	111.257	77.0923	97.7323	60.9791	164.723	77.279	77.5753	83.1448	44.426	85.5981	91.3574	80.171	82.1541	96.9399	103.132	100.173	58.8359	126.486	87.3287	AT4G37980	ATCAD7,CAD7,ELI3,ELI3-1	-	elicitor-activated gene 3-1
PGSC0003DMG402023233	0.219268	1.07543	0.475399	0.0563481	0.428954	0.325612	1.61475	0.633983	0.487641	0.461468	0.0674947	0.374941	0.938257	0.419614	0.390611	0.249363	1.99518	0.0575837	0.439688	0.30984	0.23191	0.520383	0.0864472	0.838772	0.384828	0.465633	1.86372	AT1G70880	--	-	Polyketide cyclase/dehydrase and lipid transport superfamily protein
PGSC0003DMG401023233	0	0	0	0	0.6196	0.325612	0.0807376	0.0792479	0.0375108	0	0	0	0	0	0	0.178116	1.81783	0	0.0732814	0.361479	0	0	0	0.958596	0	0	0.950879	AT5G28010	--	-	Polyketide cyclase/dehydrase and lipid transport superfamily protein
PGSC0003DMG400042669	0.328902	0	0.0432181	0	0.0953231	0	0	0.0396239	0	0.0814356	0.168737	0.0340856	0	0	0	0.0712466	0.310362	0	0.244271	0.619679	0	0	0	0.0399415	0.0855174	0.066519	0	AT1G70890	MLP43	-	MLP-like protein 43
PGSC0003DMG400023198	24.1469	19.3962	18.3677	4.67689	23.0682	16.0771	15.8246	12.6004	13.954	16.9657	18.6623	18.2699	16.0677	14.6865	24.0226	22.9058	18.7104	17.7358	25.8439	19.5715	15.509	21.5216	15.9063	20.0107	23.1324	18.0267	22.0224	AT4G35470	PIRL4	-	plant intracellular ras group-related LRR 4
PGSC0003DMG400023200	8.74331	4.41696	10.3723	1.4087	13.4406	9.44276	4.52131	5.6266	7.65221	8.63217	6.44574	10.4984	4.54468	5.9795	6.95287	6.41219	8.86747	6.24783	11.212	12.9358	7.10224	4.75779	4.27914	10.6244	6.4138	5.88693	11.2964	AT2G33620	--	-	AT hook motif DNA-binding family protein
PGSC0003DMG400011951	0	0	0	0	0.0953231	0	0	0	0.0750217	0	0.0337474	0	0	0	0	0.10687	0.221687	0	0	0.0516399	0	0	0	0.159766	0	0.0997785	0.0380352	AT3G51590	LTP12	-	lipid transfer protein 12
PGSC0003DMG400011953	0.822255	0.0768166	2.33378	0.507133	32.5052	1.58736	5.93421	0.0792479	0.787728	2.00874	0.404968	1.77245	0.674372	0.734325	1.01559	27.7149	0.931085	0.403086	11.3586	2.16888	1.88427	0.185851	0.561907	13.1408	0.470345	0.997785	15.4423	AT2G38530	cdf3,LP2,LTP2	-	lipid transfer protein 2
PGSC0003DMG400011954	0.0274085	0	0.950798	0.732525	10.2949	0.244209	3.02766	0.871727	0.375108	0.624339	0.978673	0.238599	0.469129	0.384646	1.01559	24.117	0.886747	1.35322	4.54344	0.464759	0.289887	0.371702	0.432236	2.83585	2.00966	0.731709	7.41686	AT2G38530	cdf3,LP2,LTP2	-	lipid transfer protein 2
PGSC0003DMG400016010	4.96094	10.1398	11.6257	3.38089	8.24545	11.6406	13.5235	13.1155	10.1654	11.3467	12.8577	6.51035	12.5785	7.13344	8.20282	7.51651	9.4882	10.5954	10.4304	11.2575	11.0157	8.21462	11.4543	9.4262	13.2124	13.2705	9.69897	AT1G69040	ACR4	-	ACT domain repeat 4
PGSC0003DMG400009758	0.904481	1.07543	0.475399	2.19758	0.762585	0.325612	0.68627	0.752855	1.57546	0.624339	0.539958	1.63611	0.703693	0.314711	1.01559	0.748089	1.4188	0.662212	0.708386	1.9365	0.637752	1.0036	0.864472	1.59766	0.427587	0.798228	0.646598	AT3G08550	ABI8,ELD1,KOB1	-	elongation defective 1 protein / ELD1 protein
PGSC0003DMG400041103	1.9186	1.15225	1.29654	2.25392	1.09622	0.0407016	0.807376	1.42646	0.750217	0.950082	0.877431	0.886225	0.586411	0.629422	0.546855	1.10432	0.798073	0.892547	1.05037	1.65248	0.956628	0.780575	0.691578	0.998538	0.427587	0.764969	1.14106	--	--	-
PGSC0003DMG400008796	0.0274085	0.268858	0.821144	0	0.667261	0.244209	0.888114	0.396239	0.300087	0.814356	0.573705	0.443113	0.205244	0.209807	0.390611	0.569973	2.79325	0.201543	1.22136	0.671319	1.76831	0.334532	0.605131	1.39795	0.128276	0.465633	2.09193	AT3G12500	ATHCHIB,B-CHI,CHI-B,HCHIB,PR-3,PR3	-	basic chitinase
SSU_rRNA_eukarya	41.6883	61.2613	92.8325	91.6784	50.0446	42.411	44.8901	26.865	31.3216	88.7648	51.6335	43.8681	43.3651	38.08	37.9283	77.4807	32.854	46.5564	39.4498	41.3378	50.7013	38.7314	50.3555	34.4695	40.1932	42.7052	147.691	#N/A	#N/A	-	#N/A
PGSC0003DMG400016068	71.7555	262.751	75.113	70.5478	64.2954	51.691	180.408	198.12	187.892	31.787	96.5174	57.6728	189	83.6781	79.6455	93.2262	57.0179	61.8449	86.1544	123.807	57.5716	131.657	116.358	149.781	93.4705	150.566	81.7756	AT1G70830	MLP28	-	MLP-like protein 28
PGSC0003DMG400001249	71.1251	258.949	183.677	132.925	98.8024	84.4557	211.452	132.304	158.296	117.62	214.431	101.371	178.738	101.372	71.3646	95.3992	50.4116	148.307	90.1849	175.989	137.754	71.7385	173.024	163.84	129.174	182.329	106.308	AT1G52800	--	-	2-oxoglutarate (2OG) and Fe(II)-dependent oxygenase superfamily protein
PGSC0003DMG400022094	1.01411	2.88062	0.994016	7.3816	0.571938	0.854733	2.62397	3.6454	3.451	0.651484	2.05859	0.545369	3.10798	1.60852	2.26554	2.03053	2.17253	1.29563	1.4412	1.78158	0.956628	2.30455	2.07473	2.5962	1.88138	1.5632	1.25516	AT1G70850	MLP34	-	MLP-like protein 34
PGSC0003DMG400029214	0.383719	0.652941	9.46476	0.225392	10.2949	0.203508	1.77623	0.158496	0.412619	7.8721	1.99109	6.1354	0.0586411	0.139871	0.234366	2.17302	7.40434	0.31671	10.5525	3.51151	10.407	0.520383	2.89598	5.51193	0.171035	0.498893	6.61812	AT5G25610	ATRD22,RD22	-	BURP domain-containing protein
PGSC0003DMG400008805	30.999	44.5536	23.1649	12.1712	28.4539	60.6453	46.5856	72.4326	49.2142	34.7187	58.8891	31.6996	56.0902	48.8851	46.8342	34.3052	53.2492	56.6623	29.4103	30.8549	24.7854	46.7973	36.8265	46.452	61.7008	32.295	43.0938	AT1G68920	--	-	basic helix-loop-helix (bHLH) DNA-binding superfamily protein
PGSC0003DMG400001283	14.6636	2.15087	16.8118	68.9137	16.5386	1.54666	2.01844	2.6548	2.88834	19.2188	7.01945	20.2809	2.58021	3.25201	2.46085	6.37657	8.7788	5.15374	9.79527	9.37265	10.6679	3.01079	14.307	3.83439	5.21656	4.95567	1.82569	--	--	-
PGSC0003DMG400015129	0	0.153633	0	0.169044	0	0	0	0	0	0.0814356	0	0	0	0	0	0	0	0	0	0.0516399	0	0	0.0432236	0	0	0	0.0380352	AT2G02100	LCR69,PDF2.2	-	low-molecular-weight cysteine-rich 69
PGSC0003DMG400015130	146.115	205.408	466.885	632.676	507.166	115.348	232.04	198.08	380.548	219.007	84.6046	337.447	275.848	180.609	255.264	415.51	162.23	154.526	426.449	568.297	170.976	205.812	263.102	410.159	185.06	181.763	362.551	AT2G02100	LCR69,PDF2.2	-	low-molecular-weight cysteine-rich 69
PGSC0003DMG400014094	1.72674	1.42111	0.90758	0.732525	1.57283	0.447717	0.242213	0.633983	0.187554	0.760065	0.944926	0.988482	0.381167	0.209807	0.390611	1.38931	0.354699	0.662212	1.41677	1.18772	1.88427	0.669064	1.38316	0.279591	0.769656	1.0643	1.10302	AT3G46170	--	-	NAD(P)-binding Rossmann-fold superfamily protein
PGSC0003DMG400014095	38.3993	24.3125	81.4229	45.3602	71.397	33.416	39.1981	15.7703	22.394	71.989	26.7954	117.8	18.9411	14.7914	21.0149	37.0838	38.6622	21.2484	72.7928	66.8995	77.7188	24.6067	44.8229	27.999	16.8042	27.9713	39.4425	AT3G55290	--	-	NAD(P)-binding Rossmann-fold superfamily protein
PGSC0003DMG400003485	12.3338	10.7927	10.8477	7.09986	15.2994	13.1873	11.3436	13.3533	12.4161	13.274	12.5203	17.4859	10.6434	19.1974	15.8979	16.9211	14.3653	13.964	14.2899	14.8207	14.0885	15.2026	11.9729	11.3434	12.6566	11.6076	12.3614	AT2G35490	--	-	Plastid-lipid associated protein PAP / fibrillin family protein
PGSC0003DMG400017135	1.17857	3.37993	1.85838	2.59201	1.47751	8.99504	1.45328	2.25856	9.6778	5.37475	0.337474	4.43113	7.38878	0.699357	2.38272	5.73535	3.76868	0.518253	1.19693	0.981159	2.66696	2.00719	3.8469	3.63468	0.684139	0.931266	0.266246	AT5G05260	CYP79A2	-	cytochrome p450 79a2
PGSC0003DMG400031877	0.0274085	0.0384083	0.302527	0.169044	0.953231	1.01754	1.53401	0.0792479	0.187554	0	0.708694	0.0681712	0.0293205	0.244775	0.117183	0.42748	0.886747	0.259127	6.13121	0.568039	0.347865	0.0371702	0.302565	15.5373	0	0.465633	9.77504	--	--	-
PGSC0003DMG400012083	1.83637	0.729758	1.38298	0.0563481	2.76437	1.50596	0.645901	0.950974	1.31288	2.57879	0.809937	1.80654	0.996898	0.559486	0.429672	0.854959	0.84241	0.77738	1.4412	2.11724	1.36247	0.148681	1.55605	1.91719	0.64138	0.631931	1.25516	AT4G18250	--	-	receptor serine/threonine kinase, putative
PGSC0003DMG400008811	0.0822255	0.0768166	0.475399	0.450785	0.238308	0.0407016	0	0.0396239	0.225065	0.162871	0.0337474	0.136342	0.0293205	0.0699357	0.156244	0.178116	0	0.143959	0.488542	0.413119	0.0289887	0.111511	0.0864472	0.199708	0	0.0332595	0.266246	AT5G28010	--	-	Polyketide cyclase/dehydrase and lipid transport superfamily protein
PGSC0003DMG400010971	0	0	0	0	0.0953231	0	0	0.0396239	0.187554	0.0542904	0.0337474	0.0340856	0.0293205	0	0.117183	0.0712466	0.0443374	0	0	0.30984	0	0	0	0	0.0855174	0	0	AT2G41820	--	-	Leucine-rich repeat protein kinase family protein
PGSC0003DMG400031551	9.81225	13.2893	14.4781	28.2867	45.5168	2.93051	8.19487	2.13969	5.66414	58.9322	4.75838	35.6194	5.74683	2.58762	5.42949	16.4223	8.95615	4.14602	16.2929	24.9937	11.6825	4.68345	5.27328	6.11105	5.60139	3.35921	8.44381	--	--	-
PGSC0003DMG400019083	0.246677	0.998616	1.12367	0.450785	4.09889	1.26175	0.767007	0.673607	1.12533	1.35726	0.371221	1.46568	0.820975	0.699357	1.01559	1.35369	2.48289	0.489461	1.58776	1.291	0.811684	0.260192	0.302565	3.35509	0.171035	1.29712	3.57531	AT4G27190	--	-	NB-ARC domain-containing disease resistance protein
PGSC0003DMG400008806	2.00082	0.960208	4.88364	1.69044	5.48108	3.17472	1.25143	2.6548	2.55074	3.74604	1.51863	2.86319	1.81787	1.50362	2.53897	3.2061	2.57157	1.66993	3.00454	4.18283	4.17438	2.97362	4.36559	1.99708	0.897932	1.13082	1.21713	AT3G50310	MAPKKK20	-	mitogen-activated protein kinase kinase kinase 20
PGSC0003DMG400013227	0.904481	0.614533	2.29056	0	18.6833	0.162806	2.22028	0	0.150043	10.0437	0.303726	5.04467	0	0.559486	0.0390611	2.20864	6.02988	0.547045	13.9479	15.7502	0.46382	0.148681	0.259342	11.1836	0.427587	0.066519	25.6357	AT4G11650	ATOSM34,OSM34	-	osmotin 34
PGSC0003DMG400034095	0.712621	0.614533	3.19814	3.09915	1.14388	1.87227	5.97458	8.40027	2.51323	5.61905	11.3054	1.22708	3.81167	10.2806	4.99982	1.92366	9.66555	6.16145	2.8824	0.568039	5.10202	3.67985	3.28499	5.31222	14.6662	15.2661	7.18865	--	--	-
PGSC0003DMG400013218	5.42688	5.26194	6.05053	0.957918	8.15012	5.00629	3.26987	4.00202	5.10148	6.54199	5.02836	8.35097	4.74993	3.56672	5.35137	7.26715	8.82314	5.67199	8.20751	7.53943	6.1746	4.79496	6.18098	4.43351	5.30208	3.82484	7.79721	AT3G14570	ATGSL04,atgsl4,gsl04	-	glucan synthase-like 4
PGSC0003DMG400029231	3.78237	4.1481	4.40825	4.22611	2.66905	4.27366	6.29753	5.42848	6.03925	4.31608	2.80103	4.87424	4.98449	2.44775	2.49991	2.95673	3.81301	2.33214	2.46714	4.95743	2.60899	2.89928	4.14947	2.91573	3.03587	2.76054	1.59748	AT1G68040	--	-	S-adenosyl-L-methionine-dependent methyltransferases superfamily protein
PGSC0003DMG400032772	0.164451	0.4609	0.345745	0	0.953231	0.284911	0.0807376	0.19812	0.225065	0.515759	0.101242	0	0.293205	0.139871	0.0390611	0.42748	0.0443374	0.374294	0.0977085	0	0.115955	0	0.345789	0.0399415	0.0855174	0.133038	0.266246	AT5G15630	COBL4,IRX6	-	COBRA-like extracellular glycosyl-phosphatidyl inositol-anchored protein family
PGSC0003DMG400032771	0	0.268858	0.0864362	0	1.00089	0	0	0.118872	0.262576	0.407178	0.0337474	0.0340856	0.52777	0.139871	0	0.21374	0.0886747	0	1.14807	0	0.405842	0.0743404	0.259342	1.31807	0.384828	0.0997785	0.494457	AT5G23660	MTN3	-	homolog of Medicago truncatula MTN3
PGSC0003DMG400003495	42.0447	68.0595	84.9236	1.12696	121.537	114.046	68.1829	88.2821	86.9126	117.403	113.897	88.1112	91.0403	99.1689	118.863	100.315	97.3649	115.455	86.8384	82.3915	82.4439	100.471	93.2333	128.372	93.4277	103.238	148.223	AT3G29320	--	-	Glycosyl transferase, family 35
PGSC0003DMG400031557	26.3944	18.4744	35.3092	89.6498	23.2112	5.65752	28.3793	26.8254	26.07	27.2266	24.1631	28.5978	22.2836	23.0089	25.1944	25.5063	40.8347	23.3214	28.14	28.8151	28.351	26.3537	32.6338	21.4486	26.938	24.0466	15.5944	--	--	-
PGSC0003DMG400031712	4.30314	1.72837	1.72872	0.225392	2.76437	4.80278	1.2918	2.6548	2.92585	1.95445	1.48488	2.35191	3.07866	2.23794	2.26554	1.78116	1.33012	3.05193	2.49157	2.01396	2.02921	1.44964	2.11796	1.59766	2.30897	1.2306	3.57531	--	--	-
PGSC0003DMG400022764	6.79731	8.06575	5.09974	4.50785	4.9568	1.79087	4.27909	1.18872	2.92585	5.23902	7.0532	2.79502	2.58021	3.00724	2.42179	4.66665	4.47807	3.39744	3.39537	3.71807	7.79797	3.38249	4.32236	3.99415	8.76553	4.72285	4.25994	AT2G02010	GAD4	-	glutamate decarboxylase 4
PGSC0003DMG400022779	10.799	14.3263	20.2261	9.0157	12.7733	11.0708	14.008	16.1269	10.8781	23.3449	21.2946	11.8277	12.3146	13.1829	12.1089	15.5318	13.9663	14.0504	14.1922	16.1633	16.4656	15.4628	17.0301	16.416	14.5807	19.4568	16.3171	AT1G14780	--	-	MAC/Perforin domain-containing protein
PGSC0003DMG401022784	4.63204	2.65017	1.33976	2.81741	2.43074	3.41893	1.21106	1.34721	1.50043	1.90016	1.18116	2.11331	0.469129	1.11897	0.820282	1.38931	1.64048	1.0653	1.73433	2.14306	1.73932	1.26379	1.03737	1.27813	1.24	1.82927	1.71158	AT3G46730	--	-	NB-ARC domain-containing disease resistance protein
PGSC0003DMG400030251	2.00082	2.72699	1.29654	0.394437	3.05034	2.40139	1.57438	1.46609	2.13812	1.60157	0.6412	3.74941	1.58331	2.62259	2.03118	1.42493	0.798073	1.7563	1.63662	3.3566	1.39146	1.18945	0.691578	1.11836	1.06897	0.898007	0.950879	AT1G68040	--	-	S-adenosyl-L-methionine-dependent methyltransferases superfamily protein
PGSC0003DMG400009730	17.4318	9.02595	11.1503	46.1491	10.5809	5.45401	7.99302	8.20215	7.98981	9.82656	7.59315	10.5324	8.97209	7.16841	6.21071	7.73025	6.07422	8.57997	9.64871	9.60503	11.5665	7.6199	8.47183	10.0253	8.63725	8.3814	8.06346	AT1G24620	--	-	EF hand calcium-binding protein family
PGSC0003DMG400009728	58.3253	41.2889	74.9834	46.7126	42.1805	15.1817	41.8221	34.4728	36.4605	35.8045	20.6196	37.5623	47.6752	38.2548	34.6081	66.9005	22.7894	40.1646	41.3551	33.8242	75.0808	61.8141	39.5928	54.8796	21.8497	89.2353	62.5298	AT1G14860	atnudt18,NUDT18	-	nudix hydrolase homolog 18
PGSC0003DMG400032122	63.1766	53.2339	65.0432	94.3267	51.8557	128.332	110.853	127.748	126.412	71.7447	53.4558	69.5346	118.924	102.596	110.269	109.185	124.455	89.2835	65.1471	46.9149	73.9792	108.909	84.4157	84.9556	77.7353	63.7585	58.8784	AT1G55480	ZKT	-	protein containing PDZ domain, a K-box domain, and a TPR region
PGSC0003DMG400032135	2.79567	6.37578	4.5379	1.4087	5.76705	6.43085	4.88462	6.37945	7.31462	8.00783	6.00703	4.90832	6.59712	4.19614	4.49202	5.73535	5.89687	5.18253	5.00756	4.28611	7.68201	5.6127	8.34216	5.99123	5.13104	4.52329	4.33601	AT3G12685	--	-	Acid phosphatase/vanadium-dependent haloperoxidase-related protein
PGSC0003DMG400032140	6.02987	11.2536	6.61237	0.225392	13.4882	13.5943	7.18565	11.8079	10.353	10.7223	11.5753	9.95299	10.5847	10.3155	9.25747	8.94145	8.73446	14.108	8.13423	9.45011	8.66763	8.92085	6.82933	9.78567	8.63725	11.0422	12.2854	AT3G32940	--	-	RNA-binding KH domain-containing protein
PGSC0003DMG400032147	17.0207	34.2602	36.2168	4.78959	93.3689	18.2343	16.3897	12.7589	21.9814	30.5383	5.80455	46.3564	16.7713	6.01447	12.3433	52.7581	11.9711	12.4957	79.2171	74.6197	36.3229	13.53	16.6411	32.3526	4.10483	7.8825	51.88	AT5G06720	ATPA2,PA2	-	peroxidase 2
PGSC0003DMG400032148	0.54817	3.64879	5.74801	0.676177	3.43163	0.244209	2.30102	3.20954	3.60104	3.06741	3.07101	1.87471	4.95517	0.734325	1.21089	2.1374	0.221687	0.863755	2.05188	1.49756	6.4355	0.929256	2.46375	1.03848	1.4538	2.72728	0.874809	AT3G20600	NDR1	-	Late embryogenesis abundant (LEA) hydroxyproline-rich glycoprotein family
PGSC0003DMG400032155	0.493353	0.0768166	1.81516	2.02853	6.14834	0.895434	1.73586	1.03022	0.787728	1.41155	0.843684	0.272685	1.37807	0.524518	1.09371	5.6641	1.68482	5.58562	25.2088	0.826239	0.927639	3.1223	1.38316	4.43351	1.06897	1.52994	1.63551	AT3G45140	ATLOX2,LOX2	-	lipoxygenase 2
PGSC0003DMG400032156	0	0	0	0.0563481	0.285969	0	0	0	0	0	0	0	0	0	0.0390611	0.178116	0	0	0.293125	0	0.0579775	0	0	0	0	0	0.0380352	AT1G52820	--	-	2-oxoglutarate (2OG) and Fe(II)-dependent oxygenase superfamily protein
PGSC0003DMG400016415	3.37125	5.45398	2.33378	1.07061	2.33542	2.31999	2.78545	2.49631	2.70078	2.60594	4.25217	1.26117	1.93516	2.20298	2.1093	1.10432	2.92627	3.08073	2.98011	2.99512	3.07281	2.08153	2.59342	3.43497	5.51587	4.62307	3.23299	AT2G36026	--	-	Ovate family protein
PGSC0003DMG400016410	2.30231	1.34429	1.38298	0.507133	1.52517	6.55295	3.63319	4.08127	3.52602	1.90016	3.64471	2.07922	2.69749	5.10531	6.7185	4.48853	4.21205	4.26119	1.58776	2.22052	2.29011	6.05875	3.1121	2.39649	5.00277	2.06209	2.62443	AT3G42170	--	-	BED zinc finger ;hAT family dimerisation domain
PGSC0003DMG400016401	41.8802	25.8104	39.8471	12.622	28.0726	29.2644	37.0586	40.139	29.3335	40.6906	56.8643	32.1427	33.8066	31.0165	26.9912	29.6386	34.9822	29.6268	31.1934	34.3922	33.482	28.0635	33.5415	33.8704	33.3518	46.1642	31.3029	AT3G11920	--	-	glutaredoxin-related
PGSC0003DMG400010497	4.57722	2.41972	1.59907	5.52211	2.28775	0.976837	3.02766	2.29819	1.98807	1.95445	1.72112	2.8291	2.81477	2.8324	2.46085	2.27989	1.33012	2.56247	1.7099	2.86602	1.94224	2.4904	2.2044	2.75596	4.10483	1.43016	2.66246	AT5G64520	ATXRCC2,XRCC2	-	homolog of X-ray repair cross complementing 2 (XRCC2)
PGSC0003DMG400010493	23.0506	18.5128	13.9594	3.77532	19.5412	22.915	16.9549	14.8194	14.5917	21.0104	21.6995	17.111	13.7513	17.7637	14.9213	14.6055	17.2029	18.1964	18.7356	15.492	21.8865	12.5264	16.9869	19.4915	19.0276	20.122	19.3219	AT5G12440	--	-	CCCH-type zinc fingerfamily protein with RNA-binding domain
PGSC0003DMG400022715	8.24996	7.29758	12.9654	0.957918	17.3488	19.8217	11.707	10.3418	11.2533	15.337	13.094	12.2367	10.3208	15.246	12.148	9.54704	8.46844	11.8334	15.7555	11.9288	13.6827	10.8165	9.5092	15.7769	8.97932	11.6741	15.5564	AT2G26870	NPC2	-	non-specific phospholipase C2
PGSC0003DMG400022713	0.822255	1.72837	5.9641	9.35378	7.76883	8.05891	7.5086	8.99463	6.97702	4.12607	7.25568	2.04513	6.15731	6.67886	6.24977	4.63103	7.40434	8.66634	5.08084	5.16399	2.37708	6.05875	4.88427	4.51339	9.87726	7.48339	7.91132	AT5G21105	--	-	Plant L-ascorbate oxidase
PGSC0003DMG400022711	39.1119	47.2422	49.8737	38.204	41.1796	70.7393	56.7182	63.7549	50.227	48.1556	55.2782	35.5513	50.6952	52.0671	41.4828	41.1805	80.1176	50.6448	41.8192	36.6127	38.3811	43.9352	48.2808	53.8412	64.6084	59.3682	47.4299	AT2G26980	CIPK3,SnRK3.17	-	CBL-interacting protein kinase 3
PGSC0003DMG401022708	28.45	23.5443	35.1363	42.8809	32.6005	57.6741	56.7989	62.0115	62.3055	48.5899	34.1523	46.5609	51.868	77.5587	62.6539	53.8268	63.1808	62.1616	37.7888	31.1389	44.6716	58.2086	43.0075	46.412	45.0676	33.6919	38.948	--	--	-
PGSC0003DMG401022702	19.46	20.3564	10.7613	8.22682	15.5853	6.83786	11.2225	6.73607	11.5158	10.6409	12.6553	8.07828	11.3764	8.49719	11.4058	9.3333	7.75904	10.9985	16.3662	16.4215	13.3058	12.3777	9.42275	9.58596	20.0966	11.2417	17.4962	AT5G06150	CYC1BAT,CYCB1;2	-	Cyclin family protein
PGSC0003DMG400022700	51.5828	40.2519	73.2115	171.636	65.9159	117.424	96.4814	117.049	112.045	74.1335	56.4593	91.3153	86.3783	114.869	107.379	90.7325	129.332	89.6578	74.747	76.8144	76.9651	85.2685	85.0209	94.3419	89.0236	61.3638	62.1875	AT2G21530	--	-	SMAD/FHA domain-containing protein
PGSC0003DMG400013132	6.90694	7.56644	9.81051	31.1042	6.86326	11.1115	11.8281	14.1457	17.405	9.93514	8.47059	11.3505	12.5785	12.7982	10.9762	15.7099	13.7889	10.6818	9.77085	8.36567	11.0737	12.229	11.2381	13.66	11.6304	8.41466	7.34079	AT5G20935	--	-
PGSC0003DMG400014723	0	0.192042	0.172872	0	0.333631	0	0	0	0	0.0271452	0.134989	0.136342	0.117282	0.0349679	0	0.0356233	0	0	0.146563	0	0.115955	0.0743404	0	0.079883	0	0.166298	0.418387	AT1G01110	IQD18	-	IQ-domain 18
PGSC0003DMG400014725	3.94683	22.8529	3.41423	2.64836	0.571938	1.18035	5.81311	8.99463	2.47572	3.1217	15.9962	0.374941	6.36256	2.62259	2.3046	3.02798	1.01976	1.95785	1.07479	1.91068	6.02966	6.05875	5.40295	5.95129	7.01242	10.4102	5.32492	AT5G22410	RHS18	-	root hair specific 18
PGSC0003DMG400011713	15.7051	20.6637	7.86569	3.83167	11.6294	3.33753	7.87192	7.17193	7.38964	9.98943	11.1029	6.374	8.09247	5.38505	5.70291	8.05086	3.85735	8.17688	15.0471	12.8842	17.2773	9.88728	10.2008	9.78567	7.73932	10.1109	7.94935	AT3G44510	--	-	alpha/beta-Hydrolases superfamily protein
PGSC0003DMG400011709	0.74003	2.57336	3.63032	2.81741	0.905569	0.52912	1.73586	1.70383	3.1134	5.72763	4.58964	0.783968	3.02002	0.734325	2.8124	3.41984	2.43856	1.49718	1.27021	1.0328	4.05842	3.64268	3.37144	1.59766	4.6607	4.72285	2.01586	AT5G03840	TFL-1,TFL1	-	PEBP (phosphatidylethanolamine-binding protein) family protein
PGSC0003DMG400030012	0.931889	0.384083	0.345745	0.0563481	1.57283	0	0.0403688	0	0.187554	0.135726	0.134989	1.29525	0	0.139871	0	0	0.177349	0	0.928231	0.929519	0.46382	0	0.0432236	0.159766	0	0.199557	0.304281	--	--	-
PGSC0003DMG400005239	0	0	0	0	0	0	0	0	0	0	0	0	0	0	0	0.0356233	0	0	0	0	0	0	0	0	0	0	0	AT5G14070	ROXY2	-	Thioredoxin superfamily protein
PGSC0003DMG400005236	23.1602	29.7664	17.4169	5.9729	15.204	11.0708	31.5684	39.4258	17.6676	12.4596	37.9995	9.30536	25.3036	28.8135	17.0306	13.5369	14.1436	18.3116	14.4364	17.0412	18.7267	18.5479	18.9319	34.0302	22.149	36.5189	27.2712	AT5G50760	--	-	SAUR-like auxin-responsive protein family
PGSC0003DMG400005232	281.129	260.792	267.434	389.985	235.686	464.038	400.458	423.778	403.804	327.588	283.478	312.633	415.032	374.89	358.737	371.907	366.227	331.509	287.654	247.897	309.919	343.267	314.02	333.192	279.043	283.737	244.87	AT5G13120	ATCYP20-2,CYP20-2	-	cyclophilin 20-2
PGSC0003DMG400033930	0.849664	0.69135	1.29654	3.83167	4.05123	0.569822	3.39098	1.66421	1.65048	1.71015	0.438716	2.8291	1.78855	1.04904	0.703099	2.84986	2.12819	1.29563	3.07782	1.85904	1.47843	1.26379	0.778025	1.99708	0.513104	1.3969	1.86372	--	--	-
PGSC0003DMG400033931	0	0.153633	0.172872	0.0563481	0.714923	0.244209	0.888114	0.237744	0.225065	0.515759	0.236231	0.409027	0.381167	0.279743	0.156244	0.142493	0.0443374	0.172751	0.610678	0.826239	0.115955	0.408872	0.0432236	0.359474	0.0855174	0.432374	0.0380352	--	--	-
PGSC0003DMG400016814	8.90777	10.4855	9.68085	20.0036	6.48197	4.47717	5.57089	3.56615	6.75195	6.08052	6.04078	8.89634	5.51226	6.11938	4.80451	6.05596	7.89205	5.03857	8.3785	9.45011	12.4362	5.6127	7.6938	8.9469	8.85105	6.35257	7.18865	AT3G59540	--	-	Ribosomal L38e protein family
PGSC0003DMG400016811	0.301494	0.4609	0.691489	0	1.66815	0.325612	0	0.396239	0.300087	1.46584	1.2149	0.170428	0.0586411	0.174839	0.35155	0.142493	0.709398	0.230335	0.586251	0.15492	0.521797	0.0743404	0.172894	0.119825	1.02621	0.365855	0.342317	--	--	-
PGSC0003DMG400006241	131.616	143.609	148.93	99.6234	116.866	145.386	197.928	242.023	119.059	117.267	261.306	137.978	129.098	177.287	113.16	98.8903	130.219	182.31	126.386	169.844	142.277	121.063	163.558	158.927	184.033	226.93	153.32	AT1G56260	--	-
PGSC0003DMG400000874	33.1643	34.2218	40.9275	79.9016	32.9818	85.921	59.544	70.0947	79.4855	53.7203	42.083	59.2067	73.2427	68.2223	72.1067	67.8624	71.3388	57.4685	47.6085	35.5541	50.2954	70.5119	57.2713	63.7866	49.0442	41.009	39.1382	AT1G14345	--	-	NAD(P)-linked oxidoreductase superfamily protein
PGSC0003DMG400000871	0	0.0384083	0.0864362	0	0.142985	0	0.0403688	0	0	0	0	0	0.0293205	0	0	0.0356233	0	0	0.0732814	0	0	0	0	0.0399415	0	0.0332595	0.0760703	--	--	-
PGSC0003DMG400031467	11.7034	19.7035	6.95811	3.38089	5.52874	6.26804	15.6227	15.2948	11.1032	10.8038	13.6677	5.38552	14.9242	9.93087	8.59343	7.73025	5.63085	7.97534	7.23043	7.48779	10.7548	9.96162	12.1458	13.0209	11.0745	14.1686	10.8781	AT3G13600	--	-	calmodulin-binding family protein
PGSC0003DMG400015059	7.97588	7.52803	6.30984	1.23966	11.6294	13.4722	2.86618	8.83614	7.80226	13.084	5.43332	13.0889	11.4057	11.6793	11.8355	10.8651	7.80338	8.75272	4.76329	5.78367	8.17482	11.3369	9.12018	4.15392	3.84828	5.65412	11.5627	ATCG00750	--	-	ribosomal protein S11
PGSC0003DMG400015862	197.972	241.396	190.635	3.88802	231.492	303.634	179.116	246.897	220.564	268.629	307.911	238.94	254.913	215.682	264.404	219.546	216.588	259.184	177.072	199.175	234.867	217.817	246.072	198.509	226.835	259.724	245.327	AT5G19820	emb2734	-	ARM repeat superfamily protein
PGSC0003DMG400014755	53.0355	41.2121	67.377	15.0449	58.0994	64.4306	45.536	49.411	52.9653	58.145	53.4221	61.0132	46.9715	49.9341	55.662	45.9897	50.5446	52.3724	68.1761	63.9302	41.8887	53.4879	61.5937	49.2878	48.3601	56.4747	49.712	AT5G36110	CYP716A1	-	cytochrome P450, family 716, subfamily A, polypeptide 1
PGSC0003DMG400016000	0	0.0384083	0	0.0563481	0.190646	0.244209	0.32295	0.0396239	0.225065	0.135726	0.0337474	0.0340856	0.615731	0.419614	0.468733	0.0356233	0.665061	0.230335	0.293125	0.20656	0.0289887	0.260192	0	0.319532	0	0.066519	0.798739	--	--	-
PGSC0003DMG400015999	12.3064	9.02595	9.46476	19.7782	11.1528	4.51787	8.59855	5.6266	6.902	6.56914	6.31076	8.35097	7.12489	8.35732	6.44507	8.69208	8.29109	7.62984	9.38001	9.75995	9.59527	5.87289	8.12604	10.3049	7.78208	8.61421	9.85111	AT2G20480	--	-
PGSC0003DMG400015998	79.0461	74.2817	61.24	209.22	42.2758	14.5305	55.063	25.7159	46.0633	40.6906	42.4542	51.367	35.2726	37.5205	26.2881	38.7225	32.3663	39.3297	45.1657	59.3343	70.7325	29.8105	42.0566	43.2567	57.2539	44.0356	38.1112	AT5G24510	--	-	60S acidic ribosomal protein family
PGSC0003DMG400021499	28.8612	16.2851	34.4016	7.21256	29.3118	17.8273	13.8869	12.0061	16.9549	34.4201	14.7476	16.3611	19.2929	10.1057	18.1243	16.9923	18.9321	14.9718	19.2241	22.9281	32.4964	11.8945	19.7964	19.5314	17.189	15.765	19.7783	AT1G30820	--	-	CTP synthase family protein
PGSC0003DMG401033888	17.9526	22.3152	39.631	58.1512	27.7867	52.0573	54.2153	65.3002	61.7053	52.0102	50.0136	48.2311	45.7107	66.4739	48.9044	47.9846	58.481	54.906	26.3324	25.4585	46.179	49.8081	52.0412	39.3823	61.4442	32.8937	31.2649	AT3G11930	--	-	Adenine nucleotide alpha hydrolases-like superfamily protein
PGSC0003DMG400010935	4.35795	9.2564	10.0266	0.619829	14.2508	11.1929	7.22601	13.0363	11.7034	12.2696	9.04429	9.78256	10.9659	11.4345	13.1245	9.65391	9.35519	10.653	8.23194	7.59107	9.71122	11.0024	7.8667	9.34632	7.26898	9.71178	11.2964	AT5G17790	VAR3	-	zinc finger (Ran-binding) family protein
PGSC0003DMG400001233	296.505	246.082	313.202	712.578	265.522	569.008	416.485	502.669	501.182	377.074	262.318	373.237	474.348	420.838	436.898	463.21	395.445	398.537	273.779	260.782	335.574	428.35	391.736	390.548	315.217	300.034	255.292	AT5G30510	ARRPS1,RPS1	-	ribosomal protein S1
PGSC0003DMG400015971	24.9692	28.2685	36.865	0.957918	37.7956	51.3654	24.1002	46.2808	33.5347	46.4726	32.7012	39.2325	38.5858	38.5346	38.9439	38.7225	32.7653	39.7615	28.9217	31.2422	35.0764	36.9844	39.7657	26.8008	34.0359	34.4901	34.0415	AT3G06510	ATSFR2,SFR2	-	Glycosyl hydrolase superfamily protein
PGSC0003DMG400026779	0.0274085	0.499308	1.9016	0.563481	1.33452	3.74454	1.85696	2.25856	2.43821	2.8231	1.78861	0.818054	1.70059	3.74156	5.23418	2.81424	11.173	2.18818	1.14807	1.291	2.55101	2.15587	4.32236	1.07842	4.87449	2.02883	2.54836	AT2G02710	PLP,PLPA,PLPB,PLPC	-	PAS/LOV protein B
PGSC0003DMG400001213	9.31889	11.7914	8.81649	1.23966	11.8677	9.80908	10.6977	9.90598	7.53968	7.60065	9.17928	9.16902	8.415	6.53899	7.03099	7.30277	7.27133	8.09051	9.89298	8.28821	8.02988	8.06594	6.61321	10.944	10.1338	7.74947	12.4375	AT2G03480	QUL2	-	QUASIMODO2 LIKE 2
PGSC0003DMG400001211	14.6636	30.4194	10.891	5.40942	8.29311	5.65752	16.7127	5.94359	9.0026	8.41501	13.4314	5.55595	10.4088	6.43409	7.53878	5.94909	7.0053	10.7394	14.412	11.6706	12.929	6.988	9.85498	12.5416	23.3462	13.204	13.2743	AT1G18650	PDCB3	-	plasmodesmata callose-binding protein 3
PGSC0003DMG400007556	78.6076	93.5627	113.707	57.306	89.842	88.9736	102.9	116.455	103.793	138.142	136.947	99.0868	113.969	117.842	116.949	110.682	127.381	120.782	90.5513	85.8256	125.898	107.682	120.378	112.795	109.077	136.497	100.793	AT3G16910	AAE7,ACN1	-	acyl-activating enzyme 7
PGSC0003DMG400024016	7.97588	10.5623	9.94016	2.53566	11.7724	6.67506	10.8996	12.64	8.96509	12.0796	14.0726	6.03315	13.5168	9.33642	9.64808	8.65646	11.173	11.1136	11.0655	12.91	11.8274	7.58273	7.90992	15.4973	20.3959	12.173	14.6435	AT3G06650	ACLB-1	-	ATP-citrate lyase B-1
PGSC0003DMG400024017	35.8503	43.6318	59.0791	42.8809	67.727	82.787	53.5694	65.6965	66.8068	85.1273	68.1697	64.3877	63.6256	52.5917	57.6932	48.982	71.6492	58.1019	53.0557	60.4187	66.6741	48.3585	65.7863	61.3102	58.109	60.1665	57.1288	AT2G18790	HY3,OOP1,PHYB	-	phytochrome B
PGSC0003DMG400024019	0.0274085	0	0	0	1.81114	0.0407016	0.242213	0.0396239	0.0375108	0	0	0	0	0	0	0.249363	0.310362	0	0.0244271	0	0	0	0	0	0	0	0.0760703	AT3G17070	--	-	Peroxidase family protein
PGSC0003DMG400011455	46.5396	52.0817	40.9708	51.6712	59.9105	51.284	45.7782	35.3445	39.3864	48.3456	52.6796	50.2421	37.7942	40.8774	33.241	41.0737	43.0959	42.5543	60.7258	44.3329	45.5413	34.5683	35.0111	51.8041	53.4056	46.8294	56.6344	AT3G17100	--	-	sequence-specific DNA binding transcription factors
PGSC0003DMG400031866	1.58969	18.8201	1.77194	0.112696	0.190646	1.34315	3.1084	5.38886	2.13812	2.74166	18.8985	0.374941	3.81167	2.27291	2.18742	2.27989	0.576386	1.81389	0.586251	1.91068	1.82629	6.31894	3.1121	8.82708	3.63449	13.6697	6.00956	AT5G09530	--	-	hydroxyproline-rich glycoprotein family protein
PGSC0003DMG400019932	0.054817	0	0	0	0.190646	0	0	0	0	0	0	0	0.0293205	0	0	0	0	0	0.0488542	0	0	0	0	0	0.0427587	0	0	--	--	-
PGSC0003DMG400002471	0.0274085	0.0384083	0	0	0.0476615	0.814031	0.928482	0.277368	0.300087	0.108581	0.337474	0.136342	0.175923	3.53175	0.390611	0.10687	0.886747	1.03651	0.0488542	0	0.289887	0.371702	0.345789	1.19825	1.41104	0.465633	0.760703	AT2G38540	ATLTP1,LP1,LTP1	-	lipid transfer protein 1
PGSC0003DMG400004187	20.5016	12.5211	5.18617	0.450785	15.2517	8.50663	7.30675	13.1551	10.353	8.7679	6.07452	11.6573	11.9921	10.1756	9.5309	12.4325	4.61109	9.64527	8.15866	9.88905	7.21819	13.1211	8.94729	4.51339	7.22622	8.11532	10.6118	ATCG01130	--	-	Ycf1 protein
PGSC0003DMG400024057	8.66109	13.9422	11.7985	3.09915	16.8722	17.1761	15.4209	16.2854	16.2422	19.0016	18.7635	16.4293	17.3284	18.0784	15.1166	12.3257	12.5031	17.5918	13.6792	12.9616	12.987	12.3033	12.4916	13.8996	17.6166	17.6941	16.1269	AT5G19900	--	-	PRLI-interacting factor, putative
PGSC0003DMG400011310	9.56557	21.1246	23.4242	14.8759	15.8236	27.3514	41.2569	34.7106	31.0965	20.6575	38.3707	31.3247	31.285	38.6745	25.7022	21.7658	26.8241	37.7461	18.3203	32.9463	23.6548	16.3549	21.5254	24.0847	30.4442	16.1974	21.0334	AT4G15960	--	-	alpha/beta-Hydrolases superfamily protein
PGSC0003DMG400011313	21.1046	20.3564	19.1456	18.0877	17.4918	10.094	14.1291	10.9362	13.2038	16.45	13.6002	15.8839	21.316	19.7219	22.382	24.5801	15.0747	18.9162	16.3662	13.5813	16.8135	24.5695	18.9752	17.9737	18.1297	19.224	17.4962	AT5G49120	--	-	Protein of unknown function (DUF581)
PGSC0003DMG400035598	14.6361	23.3907	6.78524	4.3388	11.5818	6.91926	15.7842	13.1948	10.503	11.4281	21.1258	7.29431	15.276	10.5953	13.9448	10.4376	17.9123	16.5841	11.0899	8.21075	13.3928	16.4664	17.7217	12.5816	24.0304	14.3681	13.0461	AT3G06868	--	-
PGSC0003DMG400011319	291.298	308.419	253.301	875.311	208.948	134.6	245.079	154.494	200.721	170.689	198.603	186.789	198.823	177.147	162.221	205.689	178.015	182.684	248.766	277.642	269.972	181.651	223.725	251.432	282.763	209.734	212.008	AT5G27700	--	-	Ribosomal protein S21e
PGSC0003DMG400011321	230.149	227.108	342.331	345.583	193.696	484.023	337.483	359.31	390.3	438.422	339.363	340.345	343.783	348.56	359.596	326.167	451.399	307.526	214.201	272.633	325.08	320.296	368.957	317.934	291.229	312.972	242.55	AT3G16560	--	-	Protein phosphatase 2C family protein
PGSC0003DMG400011323	353.625	636.272	319.771	570.243	295.359	72.0418	329.127	223.202	242.658	223.269	234.072	304.384	296.225	315.13	194.173	276.009	140.682	301.998	352.605	292.514	360.62	275.283	302.998	297.045	192.243	337.617	345.321	AT5G48490	--	-	Bifunctional inhibitor/lipid-transfer protein/seed storage 2S albumin superfamily protein
PGSC0003DMG400022678	73.9756	60.1474	57.2208	109.034	61.7217	80.1414	105.322	119.506	114.633	63.4654	58.7541	74.2725	117.429	96.8959	86.7156	92.7274	92.2661	83.3812	67.6143	52.8793	67.3988	99.133	80.8714	76.7277	74.7849	70.9425	63.8991	AT5G18660	PCB2	-	NAD(P)-binding Rossmann-fold superfamily protein
PGSC0003DMG400022676	68.5487	62.7592	32.9754	309.915	18.3974	43.4286	82.5138	76.2761	57.9543	41.6136	52.4434	58.8658	66.6456	95.6721	61.5602	56.1779	45.7562	74.9452	27.5538	35.3217	45.5703	73.5227	51.8683	60.9508	54.2608	39.8782	44.1588	--	--	-
PGSC0003DMG400022674	0.246677	0.69135	0.432181	1.46505	1.90646	1.58736	1.9377	0.475487	1.01279	0.217161	0.404968	0.30677	1.20214	0.874197	0.703099	1.42493	1.55181	1.20926	2.02745	0.826239	0.202921	0.669064	0.302565	1.75743	0.427587	0.232817	4.06976	AT4G15700	--	-	Thioredoxin superfamily protein
PGSC0003DMG400022670	8.52405	4.22491	2.11769	1.97218	5.76705	8.14031	6.78196	5.15111	7.46466	3.14884	1.55238	4.22661	8.91344	4.09124	5.35137	7.23153	3.54699	3.8869	4.98313	5.16399	3.62359	5.20383	6.48354	4.07403	3.42069	3.25943	3.87959	AT3G26700	--	-	Protein kinase superfamily protein
PGSC0003DMG400022667	0.274085	1.03702	0.691489	1.4087	0.667261	0.569822	0.484426	0.435863	1.53794	1.03152	1.99109	0.238599	0.615731	0.874197	0.859343	0.783712	0.798073	1.32442	1.02594	0.568039	2.72494	0.185851	1.08059	1.95713	3.03587	4.0244	3.04281	AT5G18560	PUCHI	ERF	Integrase-type DNA-binding superfamily protein
PGSC0003DMG400010664	120.077	100.63	368.78	22.7083	220.292	588.585	282.824	354.991	356.653	492.957	398.354	205.332	301.181	384.192	519.239	361.22	534.132	343.919	179.002	167.804	302.439	403.26	303.559	345.135	459.912	345.2	357.607	AT5G18670	BAM9,BMY3	-	beta-amylase 3
PGSC0003DMG400022848	13.7865	17.1685	17.0279	6.70542	16.3956	3.05262	6.01495	4.87374	10.0154	10.5323	6.81697	8.2828	10.2915	1.8533	3.5155	7.01779	1.0641	3.42623	15.6578	12.4452	12.4941	7.69424	14.8257	5.1924	3.24966	15.1331	2.39622	AT4G11290	--	-	Peroxidase superfamily protein
PGSC0003DMG400032094	3.2068	6.33737	6.09375	2.87375	11.8201	8.87294	2.30102	6.33983	8.58998	4.23465	3.30724	5.55595	7.62334	2.13304	4.64827	6.62593	7.27133	3.28227	8.67163	11.6706	1.82629	6.09592	3.89013	3.71456	5.30208	2.06209	7.30275	AT5G18860	--	-	inosine-uridine preferring nucleoside hydrolase family protein
PGSC0003DMG400032097	1.53488	2.22768	10.9342	1.35235	5.95769	6.63435	3.1084	3.68503	6.60191	14.8756	9.98922	8.55548	3.66507	4.40595	5.58573	5.27225	8.86747	3.39744	5.34954	5.57711	10.8418	4.20023	9.46597	2.71602	5.00277	3.89136	5.43903	AT5G18890	--	-	Inosine-uridine preferring nucleoside hydrolase family protein
PGSC0003DMG400033120	0.411128	0.23045	3.15492	4.95863	3.52695	1.34315	1.97807	1.70383	3.1134	1.81873	0.843684	2.28373	0.791655	1.22388	1.64056	1.10432	5.01012	0.691004	1.7099	1.0328	3.8555	0.520383	1.12381	2.07696	3.76276	1.62972	1.55944	AT3G63088	DVL14,RTFL14	-	ROTUNDIFOLIA like 14
PGSC0003DMG400033112	9.18185	12.3675	10.6317	0	17.1105	6.63435	7.91228	8.59839	12.4911	14.5227	11.6091	10.5324	13.6634	7.7279	10.7418	13.2519	8.91181	13.2155	14.4853	10.1731	14.4364	12.1547	10.0711	14.2991	12.4428	14.3348	20.4629	AT3G06130	--	-	Heavy metal transport/detoxification superfamily protein
PGSC0003DMG400033113	1.06893	0.307267	0.864362	1.23966	1.81114	0.569822	0.242213	0.633983	0.300087	1.57442	0.911179	0.61354	0.234564	0.804261	0.35155	1.13995	0.84241	0.518253	0.757241	1.0328	1.5364	0.631894	0.648354	0.599123	1.06897	0.631931	0.684633	AT5G37980	--	-	Zinc-binding dehydrogenase family protein
PGSC0003DMG400008978	119.172	281.456	129.049	53.249	128.305	148.113	157.761	206.718	183.015	106.192	161.312	89.6792	159.211	145.746	139.878	176.157	107.562	103.104	155.527	112.988	120.158	248.743	142.292	209.413	128.105	299.502	217.295	AT1G03220	--	-	Eukaryotic aspartyl protease family protein
PGSC0003DMG400008980	51.8021	62.1447	42.8723	27.6106	21.2094	10.2161	37.6641	14.3042	19.3556	60.5881	51.9034	25.3256	24.0428	23.7082	13.8667	13.3231	17.9123	25.7111	49.6848	32.9979	68.3264	12.5635	31.0778	34.9488	65.2925	38.8804	36.2095	AT1G03220	--	-	Eukaryotic aspartyl protease family protein
PGSC0003DMG400008982	17.8978	22.5073	10.0698	3.21184	7.05391	3.86665	11.9895	7.96441	7.42715	11.591	16.5025	4.53338	14.0739	9.02171	7.96846	8.97707	8.15808	13.8201	13.5082	11.619	12.6101	13.0096	11.2381	14.6985	23.56	16.1974	13.0461	AT1G03220	--	-	Eukaryotic aspartyl protease family protein
PGSC0003DMG400008984	0.246677	0.153633	1.46942	0	1.09622	0.366314	0.645901	0	0.262576	0.895791	0.168737	0.545369	0.146603	0.629422	0.0781221	1.46055	1.33012	0.662212	1.56334	0.619679	0.405842	0.669064	0.47546	2.27667	0.256552	1.43016	3.00478	AT1G03220	--	-	Eukaryotic aspartyl protease family protein
PGSC0003DMG400008990	1.15116	2.11246	0.864362	0.450785	1.8588	1.09894	1.33217	0.554735	1.80052	1.1401	1.14741	1.15891	2.05244	0.769293	0.664038	1.67429	1.95084	1.32442	2.12516	1.39428	1.73932	1.3753	1.16704	1.59766	2.65104	1.19734	1.25516	AT5G19160	TBL11	-	TRICHOME BIREFRINGENCE-LIKE 11
PGSC0003DMG400008993	2.35713	11.4841	6.61237	8.22682	8.62674	20.6764	37.3411	37.9597	30.4213	7.73638	15.4563	5.21509	30.9038	10.3505	11.9136	15.1399	17.7349	13.273	6.88845	7.38451	9.04448	18.2134	12.4052	25.4427	16.7614	13.8027	8.67202	AT5G19190	--	-
PGSC0003DMG400009005	6.52322	9.10277	10.2427	0.90157	16.0143	11.315	8.67929	7.88516	9.41522	11.3467	10.5967	11.0778	10.2035	5.03537	4.99982	4.23917	10.3306	8.03292	9.38001	10.2763	10.5229	5.27817	7.21834	11.0638	12.9986	10.4435	7.72114	AT1G02660	--	-	alpha/beta-Hydrolases superfamily protein
PGSC0003DMG400009012	50.5413	46.7813	44.6875	28.4558	33.0294	35.8988	45.4149	38.5541	44.6379	41.2335	41.3068	37.4941	44.8897	39.7934	44.2952	50.5495	41.1007	43.5621	35.3216	42.3964	47.3386	50.217	45.9035	40.1013	40.1932	39.7119	43.208	AT3G62390	TBL6	-	TRICHOME BIREFRINGENCE-LIKE 6
PGSC0003DMG400009014	18.5007	26.4633	45.3358	60.4052	33.9827	36.8756	34.2327	37.8409	35.1852	43.378	41.2393	34.7332	29.907	23.8131	23.7101	21.9439	46.6873	25.0201	34.4422	39.4013	40.0334	16.8381	38.9877	36.1071	34.4207	33.0267	24.6468	AT2G34830	AtWRKY35,MEE24,WRKY35	WRKY	WRKY DNA-binding protein 35
PGSC0003DMG400009058	11.2923	32.0709	30.2094	34.0906	7.57818	10.501	37.543	26.9443	23.1817	19.1916	18.9998	14.35	24.3947	18.0434	9.41372	16.1374	14.5427	17.2751	10.6014	14.769	24.9593	11.5599	24.6375	26.8407	20.9945	19.5233	14.6816	AT2G47270	--	-	sequence-specific DNA binding transcription factors;transcription regulators
PGSC0003DMG400009020	43.9084	41.1737	55.6217	60.3488	57.8134	69.9253	64.1864	68.272	68.6449	57.5478	56.0206	62.7856	67.5252	81.8947	70.0365	70.8191	74.4868	69.5035	57.6724	46.5276	61.775	64.5647	56.8823	59.6327	60.0332	51.1199	53.021	AT4G01940	AtCNFU1,NFU1	-	NFU domain protein 1
PGSC0003DMG400009021	14.8006	8.48824	16.8551	1.23966	23.4018	5.98313	4.88462	3.84352	3.93864	11.5096	4.28591	16.8724	5.24838	6.29422	6.28883	18.061	5.94121	5.93112	12.9952	13.0391	15.2191	9.88728	8.94729	9.66585	4.78897	14.0688	15.1	AT1G02400	ATGA2OX4,ATGA2OX6,DTA1,GA2OX6	-	gibberellin 2-oxidase 6
PGSC0003DMG400005216	0.301494	1.8436	2.33378	1.01427	4.19421	3.05262	1.25143	0.237744	1.61297	1.81873	0.371221	0.749883	1.84719	0.734325	1.32808	3.0636	1.33012	1.00771	3.66407	2.27216	0.347865	1.78417	0.821249	2.67608	2.09518	1.19734	6.9224	AT2G47180	AtGolS1,GolS1	-	galactinol synthase 1
PGSC0003DMG400005214	5.70097	13.9038	6.35306	1.69044	13.8695	5.53541	6.01495	4.87374	5.70165	8.00783	7.25568	3.61307	5.48294	5.31511	4.60921	7.08904	8.82314	3.05193	8.32965	8.80461	9.53729	5.50119	5.74874	11.5032	7.73932	9.84482	15.4042	AT3G62270	--	-	HCO3- transporter family
PGSC0003DMG400001123	104.344	83.8069	104.285	4.4515	107.429	243.599	112.669	174.702	166.811	160.048	111.164	140.467	162.582	166.797	175.619	159.379	145.471	151.128	97.684	98.9163	133.609	160.166	139.785	104.088	109.077	109.357	104.863	AT4G01800	AGY1,AtcpSecA	-	Albino or Glassy Yellow 1
PGSC0003DMG400000842	84.0893	74.8194	85.1396	14.7069	102.52	107.696	70.2013	95.3352	88.0004	105.649	90.5104	91.0085	96.9044	109.589	109.215	112.498	79.4969	106.559	78.9729	83.2952	79.661	113.592	88.6949	81.2011	77.1367	90.6987	109.808	AT4G01650	--	-	Polyketide cyclase / dehydrase and lipid transport protein
PGSC0003DMG400000843	2.5764	3.99446	23.2513	8.50856	14.5368	16.1178	21.1129	25.8744	15.8671	21.2275	37.7295	13.6001	15.5985	28.8135	31.5223	17.9898	50.3673	26.9492	12.0426	14.0977	19.2195	20.9268	25.2858	14.4588	54.6884	20.255	18.5231	AT3G62040	--	-	Haloacid dehalogenase-like hydrolase (HAD) superfamily protein
PGSC0003DMG400017959	13.2383	16.8228	18.3245	0.563481	22.8775	23.8511	11.6666	18.7025	19.3931	27.1995	25.8505	20.0423	19.5275	24.2327	27.8896	22.1933	16.5822	23.6957	15.8532	16.9379	19.0456	21.0012	24.4213	19.2918	23.9876	24.5123	24.913	AT3G62240	--	-	RING/U-box superfamily protein
PGSC0003DMG400017958	1.04152	1.53633	0.864362	1.4087	1.57283	3.17472	4.56167	6.10209	3.33847	1.08581	7.0532	0.374941	3.51846	3.35691	2.46085	1.42493	4.83277	2.24576	3.44422	1.85904	1.18854	2.1187	1.81539	5.79152	4.14759	4.68959	7.94935	AT5G50400	ATPAP27,PAP27	-	purple acid phosphatase 27
PGSC0003DMG400006764	9.78484	8.94914	14.3916	2.19758	13.9172	11.9256	10.0922	7.52855	14.5167	15.4728	3.50972	9.71439	9.88102	5.03537	12.2261	17.5267	9.75422	7.51467	13.5571	11.2059	12.4941	20.6666	8.6015	7.34924	9.1076	10.9424	10.7259	AT3G63440	ATCKX6,ATCKX7,CKX6	-	cytokinin oxidase/dehydrogenase 6
PGSC0003DMG400006778	13.1013	21.8927	25.2826	0.957918	24.7363	21.7346	21.3551	17.1175	23.4068	28.0953	32.1612	22.1556	22.0784	23.2187	20.1555	24.1882	22.4347	22.0258	20.5676	20.3719	28.9597	22.1535	23.384	23.1261	23.6028	27.5389	25.978	AT3G24090	--	-	glutamine-fructose-6-phosphate transaminase (isomerizing)s;sugar binding;transaminases
PGSC0003DMG400006781	0	0.23045	0.388963	0.169044	2.38308	1.26175	0.282582	0.158496	0.675195	0.542904	0.0337474	0.681712	1.17282	0.874197	0.390611	1.03308	0.753735	0.201543	0.708386	0.10328	0.376853	0.631894	0.216118	0.758889	0.769656	0.0997785	0.722668	AT5G67090	--	-	Subtilisin-like serine endopeptidase family protein
PGSC0003DMG400006782	5.7832	3.95606	20.01	17.2989	14.3461	35.0033	15.2594	17.0779	28.5458	24.4578	9.5505	17.6563	22.6061	21.6801	24.6475	18.2391	35.3812	17.8509	15.1692	9.24355	24.2926	18.771	23.0814	15.2976	16.4621	13.7694	11.4106	AT5G12470	--	-	Protein of unknown function (DUF3411)
PGSC0003DMG401006783	1.04152	0.192042	0.864362	6.53638	2.14477	6.67506	4.80389	3.68503	7.57719	2.17161	0.944926	1.09074	3.87031	3.63666	5.8201	3.95419	7.7147	3.08073	1.85646	0.15492	2.3191	3.64268	5.05716	1.59766	4.83173	0.69845	1.10302	--	--	-
PGSC0003DMG400006785	3.06975	4.609	3.06848	0.338089	6.52963	3.94805	4.15799	6.02284	3.451	6.43341	6.44574	4.53338	5.48294	5.69976	5.85916	4.63103	3.59133	5.26891	4.51902	4.38939	4.6382	5.42685	5.10039	4.35363	4.78897	4.29048	6.08563	AT3G14460	--	-	LRR and NB-ARC domains-containing disease resistance protein
PGSC0003DMG400006790	25.5721	17.5526	18.5838	27.2161	24.1167	6.06453	14.452	6.65682	7.9523	13.084	12.1153	25.1211	10.79	7.30828	4.99982	5.94909	11.9711	8.26326	25.5996	20.9142	15.8568	4.98081	14.4799	17.3346	11.5021	11.9069	12.8179	AT3G57450	--	-
PGSC0003DMG400006799	749.239	771.854	490.569	78.6619	725.027	653.463	496.334	564.839	661.991	611.364	557.203	664.055	747.85	508.013	730.715	682.792	451.177	606.73	651.52	641.471	505.737	723.481	602.191	566.131	452.729	575.456	651.352	AT5G05170	ATCESA3,ATH-B,CESA3,CEV1,IXR1	-	Cellulose synthase family protein
PGSC0003DMG400006800	6.441	6.72146	9.5512	4.22611	15.347	13.3094	5.40942	10.5003	9.04011	11.6181	8.23435	9.13494	6.15731	12.5884	17.3822	12.6463	16.1831	8.69514	9.40444	9.91487	7.13123	9.77577	7.6938	9.98538	10.2193	8.24836	7.569	--	--	-
PGSC0003DMG400006802	2.08305	1.22907	10.7613	87.7903	1.14388	5.3319	16.7531	20.4459	13.804	12.7311	24.3656	2.04513	16.4781	18.1833	25.6631	20.2697	81.6251	24.2139	3.12667	0.981159	4.69617	35.8321	30.6455	11.8227	57.5959	24.5455	16.3551	AT1G07985	--	-	Expressed protein
PGSC0003DMG400006804	1.80896	0.576125	0.388963	0.0563481	1.42985	0.366314	0.121106	1.10947	0.300087	0.488613	0.674947	1.12482	0.850296	0.629422	1.87493	2.35114	0.0443374	1.52597	0.439688	0.877879	0.0289887	1.78417	0.778025	0.918655	0.299311	0.465633	2.32015	--	--	-
PGSC0003DMG401006809	311.717	432.439	541.22	297.631	453.166	448.572	410.349	447.394	390.45	427.591	408.883	603.997	336.248	445.421	383.033	335.073	359.62	428.768	490.399	535.558	408.799	329.811	384.733	406.924	402.06	421.132	366.735	--	--	-
PGSC0003DMG400025265	5.09798	13.4813	21.9548	36.5699	11.8201	5.65752	11.5858	7.72667	7.76475	10.5595	5.66956	11.964	6.33324	5.59486	4.96075	9.58267	5.40916	5.49924	13.6548	13.9428	26.1188	3.97721	12.9239	11.1437	4.74621	7.78273	6.19973	--	--	-
PGSC0003DMG401006333	21.7075	36.1038	26.1037	49.0228	18.9693	7.774	23.858	12.1645	18.7554	16.9929	25.4118	12.2026	27.5906	13.9172	13.8276	19.6997	14.7643	18.2252	24.2806	28.6085	23.3649	17.3957	21.0499	23.4057	42.9725	21.0865	24.2664	AT5G10390	--	-	Histone superfamily protein
PGSC0003DMG400031127	182.787	326.087	363.291	48.3467	451.212	486.506	544.05	493.516	564.163	208.774	157.465	415.094	518.592	328.978	525.606	471.546	341.841	353.017	439.004	727.71	194.022	495.368	249.616	383.439	311.326	228.792	337.372	AT2G18370	--	-	Bifunctional inhibitor/lipid-transfer protein/seed storage 2S albumin superfamily protein
PGSC0003DMG400001786	5.8106	4.95467	4.27859	5.80385	6.91092	2.727	3.18913	2.57556	2.58825	5.21188	3.17225	5.99906	2.19904	1.60852	2.49991	1.70992	2.70458	1.87147	6.05793	7.22959	4.17438	1.97002	2.89598	4.55333	2.13793	3.12639	3.27102	AT1G31350	KUF1	-	KAR-UP F-box 1
PGSC0003DMG400001796	43.2232	53.426	59.5113	36.4572	48.3288	37.5675	58.6559	58.6434	49.5518	65.257	76.3703	62.3084	49.7863	55.7388	54.2168	41.2874	45.9779	48.687	46.0207	55.4613	62.9055	44.8645	52.3438	43.736	59.8622	56.3084	40.0891	AT3G04570	AHL19	-	AT-hook motif nuclear-localized protein 19
PGSC0003DMG400001671	4.11128	1.53633	10.113	3.88802	14.5844	1.70947	2.78545	0.990598	1.42541	8.82219	1.95735	4.84015	0.791655	2.65756	2.03118	3.27734	11.8824	2.64885	24.6714	9.60503	6.14561	2.00719	2.46375	16.416	1.58207	5.78716	17.6483	AT1G32450	NRT1.5	-	nitrate transporter 1.5
PGSC0003DMG400001676	0.0274085	0.268858	0.302527	0	0.0953231	0	0.121106	0.19812	0.112533	0.0271452	0.0337474	0.136342	1.23146	0.279743	0.468733	0.10687	0.487711	0.460669	0.464115	0.20656	0.144944	0.594724	0	0.319532	0.171035	0.731709	0.646598	AT1G02205	CER1	-	Fatty acid hydroxylase superfamily
PGSC0003DMG400001677	13.2931	14.7872	18.1516	44.5713	16.6815	21.9381	20.0229	17.1968	17.6676	18.2416	13.3977	21.5421	19.4102	17.7986	17.4994	20.234	19.2868	18.1964	18.2471	16.8604	16.1177	22.7482	17.592	17.055	13.64	17.0954	16.7735	AT1G53820	--	-	RING/U-box superfamily protein
PGSC0003DMG400001681	27.3263	22.3152	12.7493	26.8217	18.4927	10.094	17.0356	11.9664	12.7912	12.8397	17.5486	16.5315	13.3702	11.959	11.1324	13.3231	13.0795	13.6185	17.7585	18.7711	16.6975	14.9053	15.8198	17.8938	16.9752	14.6674	16.9257	AT2G39445	--	-	Phosphatidylinositol N-acetylglucosaminyltransferase, GPI19/PIG-P subunit
PGSC0003DMG400001687	1.53488	1.19066	0.691489	0.281741	1.90646	0.325612	1.13033	0.950974	0.750217	1.05866	0.978673	0.886225	0.733014	0.559486	0.312488	1.46055	1.10843	0.863755	1.88089	1.39428	1.30449	0.892085	1.03737	0.639064	1.41104	0.432374	0.722668	AT1G02180	--	-	ferredoxin-related
PGSC0003DMG400001692	26.4492	25.964	28.2214	32.6256	35.3649	46.1963	50.3803	61.5756	41.337	32.6828	32.9374	32.8926	40.9315	43.5	32.1473	31.1348	47.441	37.6021	31.8041	34.8053	28.0901	38.2853	43.0507	37.4252	36.4732	35.2883	35.2966	AT5G24910	CYP714A1	-	cytochrome P450, family 714, subfamily A, polypeptide 1
PGSC0003DMG401001693	2.93271	6.68305	2.93883	5.18403	3.38397	2.5642	3.8754	1.78308	3.03838	1.9816	2.80103	1.97696	5.2777	2.0631	2.18742	2.67175	1.59615	3.94448	3.59079	2.99512	3.47865	3.15947	3.15532	3.19532	3.50621	2.92684	2.96674	AT2G44690	ARAC9,ATROP8,ROP8	-	Arabidopsis RAC-like 9
PGSC0003DMG400026052	16.034	18.7433	11.1935	4.11341	20.1132	10.7859	11.3033	6.77569	10.6531	14.3598	12.0816	16.0202	6.94897	9.791	9.21841	11.6844	9.26651	10.4802	20.0302	13.6846	15.6829	8.99519	8.90407	16.1364	12.7421	10.4435	24.3805	AT2G44830	--	-	Protein kinase superfamily protein
PGSC0003DMG400026025	93.3808	96.136	24.9801	11.6077	26.4045	18.9262	46.5856	20.4459	32.5969	19.8974	39.8894	24.4734	44.0981	35.947	51.0137	43.3892	26.159	53.0634	40.378	34.6504	40.8451	70.7721	39.6793	50.4861	84.1063	51.8848	53.8958	AT2G45050	GATA2	GATA	GATA transcription factor 2
PGSC0003DMG400026023	11.3745	21.163	16.9847	11.3823	17.4441	3.37823	14.4117	8.79651	10.203	10.6138	6.91821	13.8387	10.2622	6.71383	5.35137	7.19591	5.89687	7.94655	18.2959	19.0551	13.6247	5.76138	10.0711	8.66731	8.72277	8.91355	11.4106	AT2G45080	cycp3;1	-	cyclin p3;1
PGSC0003DMG400026017	0.657804	0.345675	2.93883	1.07061	4.38486	0.122105	2.13955	0.0792479	0.337598	10.8038	0.0337474	1.67019	0.0293205	0	0.0390611	0.42748	0.0886747	0.259127	7.67012	2.78856	12.2332	0.148681	0.734801	1.39795	0.342069	0.731709	3.15692	AT2G45130	ATSPX3,SPX3	-	SPX domain gene 3
PGSC0003DMG400026012	1.69933	1.76678	2.24734	9.35378	0.571938	2.727	10.8592	16.959	10.4655	0.922936	13.1615	1.02257	7.35946	24.3027	4.21859	2.6005	2.34988	4.83703	1.63662	0.774599	3.44966	3.23381	6.44032	9.86555	10.3048	6.35257	11.6007	AT4G25225	--	-
PGSC0003DMG400026009	3.2342	4.10969	2.89561	9.91727	3.14566	1.99438	3.06803	2.77368	2.28816	2.38878	2.66604	3.68124	2.55089	3.46182	2.46085	1.5318	2.48289	3.39744	3.44422	3.04676	2.92786	2.30455	2.46375	3.67462	2.18069	2.36143	3.49924	AT3G60720	PDLP8	-	plasmodesmata-located protein 8
PGSC0003DMG400026004	1.946	3.26471	2.50665	0	1.81114	1.26175	1.61475	1.14909	1.42541	2.25305	2.19358	1.56794	1.72991	1.71343	0.859343	0.961829	1.46313	1.64113	1.90532	1.08444	1.76831	2.52758	0.518683	1.47784	2.90759	3.82484	3.84155	AT2G45340	--	-	Leucine-rich repeat protein kinase family protein
PGSC0003DMG400012769	100.206	107.582	104.761	17.2425	79.6424	77.333	67.214	62.2492	70.4829	114.01	131.547	109.824	81.3352	87.8043	91.0513	92.3712	74.2208	98.8712	86.814	86.6776	128.652	90.8812	109.961	77.9658	109.291	112.484	86.568	AT2G45430	AHL22	-	AT-hook motif nuclear-localized protein 22
PGSC0003DMG400012767	1.23338	0.576125	0.345745	1.07061	1.42985	0.610523	2.17992	0.316991	1.20035	0.597194	1.07992	1.09074	1.90584	1.57355	0.898404	1.21119	1.50747	1.52597	0.439688	0.826239	0.492808	1.97002	1.21026	0.878713	1.71035	0.864747	0.988914	AT2G36400	AtGRF3,GRF3	GRF	growth-regulating factor 3
PGSC0003DMG400027779	0.520762	2.41972	0.259309	0.619829	0.0953231	0.203508	1.85696	0.871727	1.61297	0.325742	2.36231	0.136342	0.293205	1.32878	0.429672	0	0.221687	0.748588	0.537397	0.722959	0.550786	0.0371702	0.734801	0.998538	1.4538	0.964526	1.44534	AT1G18590	ATSOT17,ATST5C,SOT17	-	sulfotransferase 17
PGSC0003DMG400017053	30.6701	25.0422	17.3737	20.0036	18.874	9.27995	25.5938	17.3553	15.7546	21.7433	14.5789	24.9166	20.3778	16.6797	12.9683	16.7786	8.02506	15.3173	22.9859	25.1486	28.409	15.5372	20.6177	18.4929	14.8373	15.9978	14.3012	AT4G00770	--	-
PGSC0003DMG400000003	11.2101	17.2837	42.3105	16.9608	41.9898	98.2943	42.468	57.6132	56.3413	62.4611	62.3651	48.7424	47.2647	71.3344	89.9576	44.921	127.027	59.7431	44.8482	42.9644	54.4988	59.1007	56.8391	57.8753	90.3919	35.122	48.3807	AT4G22990	--	-	Major Facilitator Superfamily with SPX (SYG1/Pho81/XPR1) domain-containing protein
PGSC0003DMG400000011	0	0	0	0.338089	0.0953231	0	0	0	0.0375108	0.162871	0	0	0	0	0	0.21374	0.0886747	0	0.293125	0	0.0289887	0	0	0.319532	0	0	0.494457	AT5G07200	ATGA20OX3,GA20OX3,YAP169	-	gibberellin 20-oxidase 3
PGSC0003DMG400000027	0	0.0384083	0	0	0.190646	0	0	0.0396239	0	0	0.168737	0.0340856	0.0293205	0.0349679	0	0.0712466	0.0886747	0	0.0244271	0	0	0.0371702	0	0	0.342069	0.066519	0	AT3G61250	AtMYB17,MYB17	MYB	myb domain protein 17
PGSC0003DMG401000057	9.20926	15.2865	12.7493	0.507133	14.0602	8.87294	9.5674	9.50974	11.8534	16.7757	12.7902	11.93	14.0445	10.5603	10.5855	14.7124	7.31567	10.1923	13.2884	13.6846	14.6103	11.4113	14.3935	15.5373	9.70622	14.9668	13.8068	AT2G43790	ATMAPK6,ATMPK6,MAPK6,MPK6	-	MAP kinase 6
PGSC0003DMG400000064	33.2465	29.1903	21.2201	7.32525	25.07	36.55	29.3481	32.6501	25.92	22.7477	28.5503	28.5296	30.0242	25.5265	29.2958	27.8574	26.2034	21.4787	30.3385	20.5527	20.2341	43.1546	29.0895	30.9547	26.2966	35.7872	29.4773	AT4G01250	AtWRKY22,WRKY22	WRKY	WRKY family transcription factor
PGSC0003DMG400000069	3.56311	2.80381	6.35306	1.46505	11.6294	1.99438	3.55245	2.17932	3.82611	4.72326	3.50972	6.8512	2.22836	2.65756	2.85146	3.34859	3.81301	4.00207	11.2365	8.88207	2.63797	2.19304	2.76631	6.39064	3.84828	3.62529	3.4612	AT2G46150	--	-	Late embryogenesis abundant (LEA) hydroxyproline-rich glycoprotein family
PGSC0003DMG400000075	3.59051	4.68581	10.2427	2.81741	7.67351	9.15785	8.03339	11.0947	12.6412	11.3738	10.2592	9.9189	11.5523	17.1343	15.1166	10.117	10.9513	14.655	7.93881	5.88695	9.04448	13.6786	9.72531	9.22649	11.4593	8.98007	10.4977	AT2G46220	--	-	Uncharacterized conserved protein (DUF2358)
PGSC0003DMG400000078	25.8462	33.3384	25.8012	0.281741	34.1733	33.1311	27.8141	25.9537	27.3079	34.7458	29.9677	26.5868	30.5813	24.6523	25.8975	23.5114	24.4742	26.9492	27.6759	27.2917	28.5539	24.7182	25.8045	24.0448	23.0042	25.2107	32.1397	AT4G01210	--	-	glycosyl transferase family 1 protein
PGSC0003DMG400000087	7.4003	9.94775	2.67952	2.53566	3.57461	1.95367	8.31597	5.03224	3.75108	1.65586	4.01594	3.23813	7.00761	3.11214	3.32019	3.52671	1.37446	3.94448	4.88542	3.40823	1.94224	3.41966	4.06302	4.47345	5.21656	6.71842	4.52619	AT4G01140	--	-	Protein of unknown function (DUF1191)
PGSC0003DMG401000095	4.08387	5.91488	10.4156	0.225392	8.86504	9.89048	7.30675	11.2136	9.0026	14.3055	11.1029	7.567	10.5847	9.65113	10.3902	7.48089	8.20241	8.66634	7.10829	5.88695	10.1461	9.32973	9.03374	7.7886	9.6207	9.47896	8.90023	AT2G46370	FIN219,JAR1	-	Auxin-responsive GH3 family protein
PGSC0003DMG402000097	11.0182	12.2907	11.7553	19.2147	17.2058	19.6996	15.2998	14.225	17.7426	12.8668	10.6304	11.2823	14.6309	10.3505	13.437	13.2875	16.5378	11.9774	13.0685	12.2903	8.81257	12.7122	8.86084	12.302	15.0083	8.14858	11.1063	AT1G01430	TBL25	-	TRICHOME BIREFRINGENCE-LIKE 25
PGSC0003DMG400000098	0.383719	2.22768	3.45745	1.91584	2.28775	4.07016	2.34139	3.05104	3.41349	1.92731	0.573705	2.89727	2.31632	1.60852	4.17953	1.88803	2.12819	1.92905	1.95417	4.02791	1.13056	4.53477	2.55019	2.39649	2.26621	0.798228	1.82569	AT4G01037	AtWTF1,WTF1	-	Ubiquitin carboxyl-terminal hydrolase family protein
PGSC0003DMG400000104	105.742	91.7191	95.9009	57.8695	108.144	94.5497	98.7824	109.005	85.6373	99.9757	135.293	117.118	83.2703	131.934	122.261	87.7758	146.89	129.477	103.962	89.3112	92.8219	106.753	102.094	94.222	130.029	107.595	110.378	AT4G01000	--	-	Ubiquitin-like superfamily protein
PGSC0003DMG400000108	10.8812	28.9983	39.9767	0.394437	56.9079	126.093	37.7448	84.2405	79.2604	97.5869	42.7242	50.0717	77.3183	60.0049	96.4418	58.9565	48.8598	62.248	21.6424	29.0733	58.0354	64.0071	54.8508	46.452	32.4966	45.0001	52.0321	AT1G01320	--	-	Tetratricopeptide repeat (TPR)-like superfamily protein
PGSC0003DMG400000110	0	0	0	0	0.190646	0	0.201844	0	0.112533	0	0	0	0	0	0	0	0	0	0	0	0.115955	0	0	3.87433	0	0	0	AT5G53390	--	-	O-acyltransferase (WSD1-like) family protein
PGSC0003DMG400000125	48.842	57.0748	62.1908	20.2853	54.1435	152.956	86.5507	107.341	111.332	70.9575	59.4966	70.9662	109.835	106.058	108.902	98.9259	95.4584	95.6753	64.1945	51.7948	73.1965	95.0814	75.5117	76.488	68.1573	66.5523	70.3651	AT3G61870	--	-
PGSC0003DMG400000126	0.0274085	0.0768166	0.432181	0	4.43252	0.447717	0.161475	0.158496	0.112533	0.135726	0	0.0340856	0.0293205	0	0.156244	2.24427	0.709398	0.115167	0.293125	0.10328	0	0.297362	0.0432236	0.199708	0	0.299336	0.266246	--	--	-
PGSC0003DMG400005410	286.857	611.038	241.157	363.445	121.728	195.164	447.851	308.591	322.143	165.586	323.435	158.157	422.714	148.369	134.058	212.635	78.6988	206.697	192.779	236.382	254.492	217.632	334.335	269.046	196.733	328.937	193.979	AT3G27890	NQR	-	NADPH:quinone oxidoreductase
PGSC0003DMG400005409	294.614	342.525	145.04	40.627	270.384	168.871	150.253	117.96	202.671	132.659	139.512	180.551	187.534	130.605	132.534	173.77	95.148	135.063	291.074	237.027	194.601	151.617	147.565	205.978	179.586	174.38	227.907	AT5G07030	--	-	Eukaryotic aspartyl protease family protein
PGSC0003DMG402003285	1.56228	1.49792	1.21011	0.619829	0.571938	1.54666	1.73586	1.03022	2.13812	1.43869	1.78861	0.749883	1.34874	0.769293	1.95305	1.24682	1.46313	2.27456	1.09922	2.11724	1.2755	1.59832	1.03737	0.479298	1.49655	1.69624	1.48337	AT1G20160	ATSBT5.2	-	Subtilisin-like serine endopeptidase family protein
PGSC0003DMG400027527	26.0381	44.1696	38.0319	30.1462	21.6383	18.7634	33.6676	27.9349	25.3573	32.9543	43.3654	21.9852	32.2233	23.3236	23.007	23.7251	16.4048	30.0011	25.5263	29.7962	37.7143	24.3837	34.1034	29.7964	27.7931	40.9092	22.1365	AT3G10660	ATCPK2,CPK2	-	calmodulin-domain protein kinase cdpk isoform 2
PGSC0003DMG400027520	8.46923	11.5993	6.6988	4.16976	8.53141	4.15156	6.21679	3.96239	4.53881	8.36072	10.023	8.38505	8.38567	7.69293	6.60132	7.23153	5.01012	6.16145	8.84262	6.81647	10.7548	6.69064	6.52677	9.66585	12.4855	7.31709	9.43272	AT5G04885	--	-	Glycosyl hydrolase family protein
PGSC0003DMG400027514	76.6616	58.8031	55.1463	47.6705	64.7244	120.436	79.8898	100.447	95.09	67.3201	62.7026	73.693	86.4076	100.777	100.387	102.702	81.3591	93.2568	59.0159	55.5129	61.2822	104.746	73.7827	71.5353	73.9298	66.7518	72.9515	AT3G04650	--	-	FAD/NAD(P)-binding oxidoreductase family protein
PGSC0003DMG402019457	284.966	299.201	199.927	341.3	276.103	168.504	244.756	183.538	232.38	162.898	146.936	231.475	212.427	210.681	211.75	198.386	208.164	182.511	277.516	247.459	200.515	232.76	158.198	269.925	203.873	156.985	237.301	AT3G04730	IAA16	-	indoleacetic acid-induced protein 16
PGSC0003DMG400019448	131.917	104.509	122.61	133.263	98.85	217.916	156.712	172.721	180.427	136.595	96.045	118.209	181.172	156.166	156.166	165.47	139.308	142.059	103.718	103.254	116.593	164.144	140.866	129.93	122.717	115.211	105.966	AT3G04790	--	-	Ribose 5-phosphate isomerase, type A protein
PGSC0003DMG400019446	14.1154	17.2837	15.2992	7.43795	19.2553	11.8442	14.6539	10.1437	13.8415	14.3327	25.0743	14.0092	11.1711	13.7074	9.33559	13.7506	14.853	14.5687	16.0242	15.3371	26.2058	8.88368	11.7136	16.6956	15.9917	12.8714	16.3171	AT2G38750	ANNAT4	-	annexin 4
PGSC0003DMG400019441	8.14033	6.56782	6.26662	3.26819	6.48197	5.94243	6.25716	4.23976	7.46466	6.70486	5.56831	4.05618	5.21906	2.76246	3.5155	3.09923	8.69013	4.26119	5.39839	10.3538	6.46449	4.38609	4.10624	4.95275	7.99587	4.88915	7.45489	--	--	-
PGSC0003DMG400022502	14.4991	12.137	6.39628	19.6655	5.76705	5.37261	6.01495	4.20014	6.11427	5.29331	7.35692	4.43113	6.01071	4.0213	4.68733	5.94909	4.65542	4.08844	9.42887	8.77879	5.76876	4.98081	5.14361	7.82854	9.40691	6.31931	7.11258	AT3G46940	DUT1	-	DUTP-PYROPHOSPHATASE-LIKE 1
PGSC0003DMG400022495	49.8287	63.1433	55.6649	46.9943	46.613	76.3561	65.4378	79.5252	70.9705	73.292	64.8962	46.2201	78.8136	51.6825	59.5291	59.5621	50.2786	63.0253	45.068	48.0768	64.239	60.2901	67.645	58.5143	50.1132	54.7119	49.1795	AT1G54570	--	-	Esterase/lipase/thioesterase family protein
PGSC0003DMG400022490	15.5132	13.0972	19.6642	7.43795	29.4548	21.8974	22.5258	22.229	18.7554	20.2775	17.9873	21.4057	15.1587	24.3027	21.2883	15.9949	28.0212	26.5461	22.9371	16.2666	23.4229	17.3957	19.9693	27.4798	20.4386	19.8227	29.9337	AT5G27150	AT-NHX1,ATNHX,ATNHX1,NHX1	-	Na+/H+ exchanger 1
PGSC0003DMG400022488	2.13786	1.61315	2.33378	0.281741	7.33988	4.02945	2.86618	2.25856	2.81331	2.41592	2.05859	2.65868	1.34874	2.02814	2.53897	2.27989	6.02988	2.30335	4.07933	3.20168	1.91326	2.08153	1.6425	5.95129	1.28276	1.92905	6.46598	--	--	-
PGSC0003DMG401028564	2.71344	5.83806	5.79122	0	9.34166	7.32628	6.9838	7.56817	5.62663	7.0306	7.0532	7.05572	5.48294	5.66479	9.17935	7.83712	7.93639	6.91004	7.45027	8.21075	6.66741	7.06234	5.66229	6.19094	6.54208	5.82041	8.55791	AT2G21070	FIO1	-	methyltransferases
PGSC0003DMG402028574	61.5595	53.0419	69.4947	250.636	51.9511	160.69	125.466	125.41	121.948	71.2018	81.1624	84.7027	117.018	137.074	135.776	116.453	157.664	120.465	70.5699	67.5708	60.5575	136.34	106.46	109.6	111.002	79.4237	77.1734	AT1G54780	TLP18.3	-	thylakoid lumen 18.3 kDa protein
PGSC0003DMG401028577	34.014	34.4523	29.4747	1.12696	31.6473	27.1886	28.5811	35.2257	26.0325	32.6285	38.6745	26.8254	31.5489	29.1282	29.7645	33.1297	23.5875	31.6422	31.7797	32.9205	31.4528	34.494	32.0719	32.5523	30.6152	42.5722	39.2903	AT5G27410	--	-	D-aminoacid aminotransferase-like PLP-dependent enzymes superfamily protein
PGSC0003DMG400028578	2.13786	1.8436	7.73604	2.08488	6.48197	0.325612	4.52131	0.0792479	0.862749	6.97631	0.101242	2.42008	0.55709	0.839229	0.507794	2.70737	14.0993	1.52597	27.9935	16.0084	7.53707	1.33813	2.11796	20.6498	1.06897	4.52329	39.7087	AT1G72210	--	bHLH	basic helix-loop-helix (bHLH) DNA-binding superfamily protein
PGSC0003DMG400028581	135.645	155.362	158.005	115.739	195.889	144.328	151.746	164.281	185.754	185.809	209.841	182.869	202.81	222.396	271.396	211.78	266.556	221.755	199.399	156.417	159.003	243.837	169.566	191.799	217.941	187.351	245.175	AT3G05220	--	-	Heavy metal transport/detoxification superfamily protein
PGSC0003DMG400028584	0.575579	0.0768166	0.0432181	0.225392	0.762585	0	0.0403688	0	0.0375108	0	0.134989	0.136342	0.117282	0	0	0.0712466	0.354699	0.0575837	0.488542	0	0	0.0743404	0.0432236	0.159766	0	0.066519	0.0380352	AT5G64330	JK218,NPH3,RPT3	-	Phototropic-responsive NPH3 family protein
PGSC0003DMG400018995	0.328902	1.95882	2.80918	0.0563481	1.90646	3.54104	2.09918	3.52653	3.90113	4.45181	2.86853	2.45416	3.45982	2.34285	4.10141	3.34859	3.63566	3.39744	2.345	1.75576	3.53663	3.53117	3.02565	4.07403	2.05242	2.92684	2.47229	AT5G27560	--	-	Domain of unknown function (DUF1995)
PGSC0003DMG400024689	6.66027	5.18512	11.6257	1.07061	15.5377	26.1304	12.3529	23.7347	15.5295	30.2397	17.6161	9.10085	17.475	14.0221	26.6006	18.631	32.455	20.1831	13.2395	10.1731	12.5231	21.8189	17.4623	19.092	20.6524	18.459	18.1808	AT1G55020	ATLOX1,LOX1	-	lipoxygenase 1
PGSC0003DMG400024693	60.0246	41.4426	28.0918	19.7218	34.364	23.8104	29.8325	21.4762	19.168	34.963	42.4204	31.7337	23.8962	25.9811	20.7805	25.5419	14.853	30.5193	29.8744	34.2373	28.7858	27.5803	28.8302	22.6868	35.7035	41.0422	30.7324	AT1G55020	ATLOX1,LOX1	-	lipoxygenase 1
PGSC0003DMG400024699	16.3903	17.2069	9.20545	4.22611	8.57908	3.74454	9.36556	6.53795	5.13899	7.60065	9.65174	9.10085	7.62334	6.81873	5.3123	6.34095	3.05928	7.28434	8.72048	9.94069	9.33437	8.32613	8.99051	6.27082	8.03863	9.87808	6.77026	AT3G05390	--	-
PGSC0003DMG400024706	1.09634	0.614533	1.46942	0.0563481	3.43163	0.366314	0.968851	0.91135	0.150043	2.2802	0.202484	0.374941	0.351846	0.909164	0.35155	1.63867	2.17253	0.172751	1.7099	2.27216	1.33348	0.297362	0.518683	2.51632	0.470345	0.931266	3.27102	AT3G05470	--	-	Actin-binding FH2 (formin homology 2) family protein
PGSC0003DMG400024725	21.4335	29.5744	12.0578	16.6227	13.2976	6.26804	13.2006	4.75487	11.1782	10.2066	13.3302	10.7029	10.5554	6.32918	5.93728	7.65901	7.40434	9.06943	18.9799	15.6469	16.6395	5.53836	11.7568	13.8198	19.4552	13.969	15.9367	AT3G46940	DUT1	-	DUTP-PYROPHOSPHATASE-LIKE 1
PGSC0003DMG400002807	26.97	29.536	20.9176	9.63553	27.0241	20.2694	17.4393	17.1572	20.1058	23.752	23.3194	17.145	21.7265	12.5535	17.2259	20.6971	17.6019	16.8432	27.3584	27.0851	21.1908	21.0012	25.1994	19.8509	23.3462	21.02	26.0161	AT5G26910	--	-
PGSC0003DMG400045409	82.2529	63.3353	48.9661	143.293	57.0032	30.7704	45.2131	36.8106	36.4981	49.6214	60.0703	46.4246	40.9022	44.1994	47.7326	42.3205	57.6386	43.5908	52.0298	50.7362	51.9768	43.898	54.0295	45.8529	72.6898	51.519	46.6692	AT3G62630	--	-	Protein of unknown function (DUF1645)
PGSC0003DMG400002806	63.7522	48.7017	49.8737	157.831	42.943	28.8981	50.2188	40.5353	41.8621	38.4919	44.074	46.5609	39.6121	48.4655	39.1392	42.3205	42.4752	44.4258	48.7321	55.9777	43.2512	41.0359	41.1489	49.5674	45.4952	47.2618	46.1747	AT3G05760	--	-	C2H2 and C2HC zinc fingers superfamily protein
PGSC0003DMG400002800	0.602987	3.11107	2.72274	0.169044	1.04855	1.30245	1.57438	1.54533	3.22593	4.66897	1.72112	1.36342	3.2839	2.97227	2.77334	1.46055	2.30554	1.0653	0.952658	1.18772	6.84134	0.669064	1.90184	2.15684	1.71035	1.72949	1.71158	AT1G09240	ATNAS3,NAS3	-	nicotianamine synthase 3
PGSC0003DMG400002790	6.02987	7.14395	3.97606	13.918	5.14745	0.77333	7.46823	4.67562	4.76388	1.90016	2.86853	2.69276	5.10177	2.76246	2.07024	3.45546	2.26121	2.76402	4.27475	5.16399	2.3191	1.89568	2.67986	6.94982	5.1738	4.0244	4.2219	AT1G56580	SVB	-	Protein of unknown function, DUF538
PGSC0003DMG400018290	2.65863	4.03287	2.11769	0.90157	2.90735	1.91297	1.25143	0.713231	1.83803	3.14884	2.26107	1.73836	1.9938	0.909164	1.64056	1.49618	1.15277	1.98664	2.51599	3.58897	1.65236	1.44964	1.16704	2.83585	3.29242	1.62972	2.7005	AT1G09450	--	-	Protein kinase superfamily protein
PGSC0003DMG400018289	21.3786	25.2343	40.625	17.2989	32.5528	39.8875	25.2709	26.7858	33.7598	51.7116	35.6372	27.9843	29.907	28.9884	33.8659	34.3765	50.5889	32.7939	30.0942	28.9184	38.526	37.0215	29.954	29.6366	41.3476	36.9846	32.1397	AT1G09460	--	-	Carbohydrate-binding X8 domain superfamily protein
PGSC0003DMG400018283	150.665	134.314	479.807	467.464	354.459	513.613	490.158	452.902	467.46	512.23	453.801	374.123	375.86	547.597	528.965	424.131	615.403	503.31	352.899	363.752	390.478	454.517	382.918	415.272	528.283	397.119	409.144	AT1G11910	APA1,ATAPA1	-	aspartic proteinase A1
PGSC0003DMG400018282	9.92188	26.5786	26.4063	52.5728	21.4954	17.461	46.2626	32.6897	41.7121	15.2827	19.4722	34.0856	32.1646	28.4289	23.3585	29.5673	20.3065	28.5327	24.3783	38.1619	20.8139	24.5323	17.1166	22.6069	23.5173	15.8315	22.2506	AT3G05858	--	-
PGSC0003DMG400018276	128.82	259.871	192.796	432.472	111.766	244.901	259.733	278.081	270.078	197.4	174.508	178.029	237.555	148.963	176.048	169.567	124.677	129.189	137.525	156.082	266.87	167.824	215.167	205.659	136.4	212.528	162.182	AT3G62020	GLP10	-	germin-like protein 10
PGSC0003DMG400018274	6.22173	6.79827	4.97008	5.18403	3.28865	0.976837	4.35983	3.16991	2.0631	2.66023	3.50972	4.05618	2.34564	2.72749	2.1093	4.20355	1.64048	3.45502	4.00605	4.23447	3.97146	3.15947	2.67986	4.79298	3.07863	4.65633	3.57531	--	--	-
PGSC0003DMG400018271	2.32972	3.99446	3.54388	0.563481	3.57461	2.84911	2.38176	1.58496	3.07589	1.87302	3.03726	1.73836	3.89963	2.16801	2.85146	3.09923	2.17253	4.9522	4.03047	5.26727	3.18876	2.82494	2.16118	1.79737	3.07863	2.52772	4.37404	AT4G24250	ATMLO13,MLO13	-	Seven transmembrane MLO family protein
PGSC0003DMG400018269	362.313	413.773	538.108	372.855	463.556	255.077	348.625	301.538	334.259	377.128	325.628	430.126	344.722	277.785	277.138	388.365	235.298	299.205	405.905	469.02	419.148	297.176	373.193	337.985	261.512	390.966	350.456	AT2G02390	ATGSTZ1,GST18,GSTZ1	-	glutathione S-transferase zeta 1
PGSC0003DMG400018264	37.8237	47.5495	62.9688	1.4087	61.1497	50.0629	35.5649	45.4883	44.0377	67.8087	62.3651	57.8432	49.4931	37.1359	47.6545	49.1601	37.2434	44.7713	48.268	63.7753	67.0219	43.0059	56.8391	40.5007	26.1683	52.9491	52.6026	AT5G49760	--	-	Leucine-rich repeat protein kinase family protein
PGSC0003DMG400018265	0.274085	0.268858	2.59309	0.507133	12.1537	1.95367	0.847745	0.832103	1.3879	2.71452	0.303726	0.988482	0.498449	0	0.195305	4.20355	4.61109	0.259127	3.73735	1.291	1.39146	0.743404	1.25348	2.39649	0.299311	0.831488	3.76548	AT1G79620	--	-	Leucine-rich repeat protein kinase family protein
PGSC0003DMG400018262	1.15116	1.22907	4.19216	0.732525	5.33809	1.79087	1.13033	0.633983	1.20035	4.56039	0.911179	3.95393	0.234564	0.9791	0.390611	0.961829	9.17784	1.78509	12.9952	7.22959	4.31932	0.520383	1.29671	6.98977	0.470345	3.02662	16.4692	AT2G02450	anac034,ANAC035,LOV1,NAC035	NAC	NAC domain containing protein 35
PGSC0003DMG400020724	284.226	302.235	270.286	28.9066	149.562	85.2698	143.915	134.88	121.573	184.723	233.903	187.846	110.802	114.38	71.5599	189.16	40.7017	139.065	158.898	312.835	278.727	93.3716	238.119	80.4023	50.327	257.695	70.4031	AT5G39110	--	-	RmlC-like cupins superfamily protein
PGSC0003DMG400020720	48.6227	47.4727	41.8351	10.6498	39.7974	47.865	30.2362	34.8294	33.7598	55.9462	49.3386	38.2781	35.8004	24.0579	28.2802	29.3536	33.8294	31.8726	44.2375	50.6588	52.4986	27.2458	41.6243	33.0316	34.8483	36.9513	34.3458	AT5G49810	MMT	-	methionine S-methyltransferase
PGSC0003DMG400020719	28.5323	21.2398	21.6523	8.84665	24.641	60.8895	37.1393	44.2599	47.1511	29.8597	17.3124	25.905	37.9994	34.1286	33.7878	35.6233	39.815	33.3409	21.105	18.9002	28.177	39.8836	35.4434	31.7535	24.9711	23.714	24.5327	AT2G32640	--	-	Lycopene beta/epsilon cyclase protein
PGSC0003DMG400020718	3.67274	5.49239	4.84043	10.0863	5.95769	7.40768	17.1567	15.6515	11.1407	2.55165	4.89337	5.38552	10.614	16.295	20.9367	11.3282	10.508	15.0005	8.52506	5.52547	2.69595	18.8081	4.79782	11.7428	8.29518	4.52329	11.6388	AT4G10250	ATHSP22.0	-	HSP20-like chaperones superfamily protein
PGSC0003DMG400020716	0	0.0384083	0	0.0563481	2.28775	0.284911	0.32295	0	0.0750217	0.108581	0	0.0681712	0.263885	0	0.195305	0.356233	0.221687	0.0287918	0.268698	0.15492	0.0289887	0.185851	0	0.559181	0	0	0.874809	AT1G14440	AtHB31,HB31	ZF-HD	homeobox protein 31
PGSC0003DMG401024871	6.90694	7.3744	6.09375	12.1148	6.91092	5.73892	5.08647	3.6454	5.47658	6.08052	5.7033	4.77198	4.86721	3.88143	3.78892	5.62848	6.07422	5.41287	6.64418	6.91975	6.66741	4.79496	5.05716	6.03117	7.73932	5.15522	6.38991	AT1G10310	--	-	NAD(P)-binding Rossmann-fold superfamily protein
PGSC0003DMG400024890	25.6818	33.1464	35.6117	16.3973	48.6148	54.5808	40.7725	45.8053	40.2867	40.2292	51.7684	32.8244	39.3775	39.7235	40.7016	36.1576	45.1798	51.7677	36.1277	40.4857	31.9456	39.7721	41.8405	37.1856	54.3463	40.5433	48.1906	AT5G65700	BAM1	-	Leucine-rich receptor-like protein kinase family protein
PGSC0003DMG400024895	132.301	144.761	126.715	189.161	100.423	140.42	223.441	200.14	208.073	97.6684	123.077	129.593	175.659	151.131	148.862	147.124	138.599	146.32	110.557	145.366	126.739	128.014	138.791	148.183	154.145	150.932	104.749	AT1G80160	--	-	Lactoylglutathione lyase / glyoxalase I family protein
PGSC0003DMG400024897	0.520762	2.11246	2.54987	1.57775	2.4784	2.6456	2.26065	1.42646	2.21314	1.33011	0.877431	0.954396	2.46293	0.769293	1.24995	2.03053	0.709398	0.748588	1.4412	1.75576	1.94224	0.854915	0.907696	1.51778	0.726898	1.16408	1.78765	AT1G58070	--	-
PGSC0003DMG400023790	7.83883	9.60208	12.1875	0.112696	13.7265	15.2631	7.5086	13.1155	9.97789	15.4728	16.3337	13.0207	13.1649	11.6793	13.5542	14.9974	15.0747	14.0216	10.8701	11.8772	12.6391	13.53	11.8865	12.3819	12.3573	12.1397	12.5516	AT1G10790	--	-
PGSC0003DMG400029779	7.0714	14.9792	4.19216	5.35307	2.38308	18.1936	22.0414	32.8879	19.5432	3.9632	24.5343	2.48825	16.0383	17.9035	10.7027	7.87275	10.774	7.37071	4.44574	5.21563	7.18921	12.0432	11.8433	20.6098	16.4621	22.5167	13.3884	AT1G68150	ATWRKY9,WRKY9	WRKY	WRKY DNA-binding protein 9
PGSC0003DMG400012591	177.278	225.188	211.596	531.532	207.661	667.302	493.307	611.556	455.832	227.232	325.223	263.652	482.323	479.444	457.874	382.167	456.852	443.999	258.683	200.776	185.528	462.881	340.386	400.693	400.35	323.316	292.148	AT1G15820	CP24,LHCB6	-	light harvesting complex photosystem II subunit 6
PGSC0003DMG400012589	14.6087	6.10692	50.3059	10.7061	60.1012	4.39577	22.3643	1.10947	2.85082	36.7274	4.79212	26.7572	1.90584	6.81873	2.8124	11.3638	78.5215	9.32856	104.768	68.6811	55.1656	6.65347	13.3561	87.3122	5.72966	17.8271	157.542	AT2G41480	--	-	Peroxidase superfamily protein
PGSC0003DMG400012577	229.656	213.358	233.637	87.1142	218.147	292.441	216.013	188.927	239.432	251.582	205.521	216.784	215.653	191.169	199.915	224.355	207.41	200.506	220.455	172.426	220.082	223.653	193.815	236.494	177.277	195.699	234.867	AT5G64260	EXL2	-	EXORDIUM like 2
PGSC0003DMG400012575	5.56393	7.79689	9.42154	3.71897	12.0584	11.2336	9.93072	14.0269	11.9284	12.9483	8.60558	11.6914	12.6078	11.0848	12.3042	10.4376	9.35519	10.7394	7.67012	8.00419	9.56628	8.58632	11.022	10.0253	7.26898	8.14858	9.50879	AT1G60600	ABC4	-	UbiA prenyltransferase family protein
PGSC0003DMG400012574	0.383719	0.192042	0	0.0563481	1.28686	0.162806	0.242213	0	0.0750217	0.244307	0.168737	0	0	0.139871	0	0.391856	1.19711	0.0287918	3.10224	1.13608	0.666741	0.0371702	0	3.95421	0.0427587	0.166298	8.44381	AT4G33840	--	-	Glycosyl hydrolase family 10 protein
PGSC0003DMG400033566	24.4484	18.7433	16.0339	10.3117	11.2005	42.0854	39.4807	27.816	27.8706	14.577	17.6499	23.0078	26.7403	16.1552	12.3042	12.7531	13.4342	16.7856	21.0562	22.2826	14.2914	10.5563	16.3818	26.7209	21.8497	20.4879	14.6435	AT2G36690	--	-	2-oxoglutarate (2OG) and Fe(II)-dependent oxygenase superfamily protein
PGSC0003DMG400033569	13.8687	18.5896	20.5286	8.62126	27.596	42.2889	24.3828	31.818	31.7342	25.7879	26.7954	24.9166	25.1277	26.2958	34.3347	27.5368	43.894	28.216	23.4745	20.8625	21.5966	29.4388	24.2917	30.6351	33.5228	21.6187	31.7594	AT5G64330	JK218,NPH3,RPT3	-	Phototropic-responsive NPH3 family protein
PGSC0003DMG400005103	23.6535	20.6637	29.9069	12.1148	18.445	7.08207	9.72888	5.4681	10.0904	27.9595	11.3054	13.9069	10.0569	7.20338	9.68714	14.3918	12.5918	11.2864	20.9585	20.501	24.8144	15.4256	13.8748	11.3833	12.6993	24.9779	18.409	AT1G09970	LRR XI-23,RLK7	-	Leucine-rich receptor-like protein kinase family protein
PGSC0003DMG400005108	60.2165	48.4713	105.15	39.9508	109.431	6.30874	30.3977	1.66421	12.4161	38.0033	11.1366	45.0952	9.11869	17.5539	18.0853	34.3409	66.6834	17.8797	179.466	150.943	87.0532	18.9196	42.8778	133.125	13.1269	59.8671	300.934	AT3G19690	--	-	CAP (Cysteine-rich secretory proteins, Antigen 5, and Pathogenesis-related 1 protein) superfamily protein
PGSC0003DMG400025744	7.0988	4.64741	7.39029	13.7489	6.33898	10.5824	10.617	11.4513	10.9532	6.40626	7.15444	7.39657	8.7082	11.3995	8.04658	9.04832	9.39952	9.99077	7.18157	9.50175	7.88493	8.43764	7.34801	9.46614	7.91036	7.01776	6.2758	--	--	-
PGSC0003DMG400025747	1.64451	2.72699	7.00133	0.394437	3.33631	0.976837	3.51209	0.752855	1.57546	5.80907	1.45114	2.31782	4.01691	2.37781	3.20301	6.7328	3.85735	2.18818	4.5923	3.97627	5.15999	7.3597	5.01394	5.15246	1.28276	6.78494	5.89545	AT3G19615	--	-
PGSC0003DMG400034322	10.3878	14.0959	8.51396	7.09986	16.1096	15.3038	35.0805	18.7421	12.7162	13.2469	13.4314	50.2081	18.4426	15.5957	13.1636	12.7888	15.4294	15.1445	25.2088	13.1424	9.36336	16.5779	15.1715	10.0653	11.7159	16.7628	11.7909	AT1G27730	STZ,ZAT10	C2H2	salt tolerance zinc finger
PGSC0003DMG400025765	102.727	73.0526	91.9681	86.3253	76.3538	47.051	88.8517	74.7704	81.9612	45.7125	65.7398	92.4742	66.7336	60.3895	59.4509	65.6181	67.3485	39.0705	86.9117	145.005	49.4838	87.0155	77.8457	71.3755	59.9904	106.131	62.3016	AT2G15220	--	-	Plant basic secretory protein (BSP) family protein
PGSC0003DMG400025768	43.6618	30.8803	26.2334	71.5057	28.9782	18.3564	27.3297	20.1686	21.1186	22.802	25.0068	25.6664	23.5151	24.8272	23.3585	22.1933	22.7894	24.07	30.1675	26.8011	26.0029	22.5995	21.9576	24.7238	33.9076	27.3061	28.07	AT2G15270	--	-
PGSC0003DMG400025771	20.8579	26.4249	19.0592	9.52283	20.7804	16.5248	16.3897	12.2042	17.4801	16.3414	23.2182	13.7024	19.3516	11.0149	13.3198	12.3257	11.5277	15.9507	25.795	20.9658	18.6398	14.9424	16.1224	19.1719	28.52	20.7539	29.8956	AT4G37250	--	-	Leucine-rich repeat protein kinase family protein
PGSC0003DMG400025772	4.11128	4.64741	5.05652	0.338089	13.1546	2.36069	3.1084	6.53795	4.72637	5.37475	4.99461	6.57852	4.69129	6.22428	6.91381	5.12975	2.9706	6.99642	4.29917	6.09351	3.24674	5.87289	4.10624	5.35216	4.14759	4.88915	9.47076	AT2G02560	ATCAND1,CAND1,ETA2,HVE,TIP120	-	cullin-associated and neddylation dissociated
PGSC0003DMG404025785	8.77072	9.94775	6.26662	0.169044	16.4909	3.94805	5.28831	8.16253	5.77667	8.19785	8.9768	8.41914	7.88723	7.9377	9.45278	10.0458	4.65542	9.24218	8.67163	12.0579	6.60943	10.3705	5.92164	6.86994	6.4138	6.45235	11.7148	AT4G33650	ADL2,DRP3A	-	dynamin-related protein 3A
PGSC0003DMG400025797	0.109634	0.153633	0.259309	0.0563481	1.76348	0.0814031	2.13955	0.237744	0.150043	0.108581	0.0674947	17.2132	0.0586411	0	0.0390611	0.178116	0	0.287918	2.46714	0.464759	0.260899	2.7506	0.216118	0.079883	0	0.0997785	0.152141	AT4G34410	RRTF1	ERF	redox responsive transcription factor 1
PGSC0003DMG400025803	8.46923	12.0986	29.4315	9.12839	23.2112	9.40206	5.65163	5.54735	6.41435	21.7161	14.0726	9.03268	10.1156	9.37139	9.60902	11.5776	9.04482	8.95426	12.1891	17.2994	25.1622	6.57913	13.3129	8.18801	14.7517	27.3726	9.66093	AT1G49570	--	-	Peroxidase superfamily protein
PGSC0003DMG400025804	3.89201	2.91903	4.71077	10.3117	3.76526	3.70384	2.66434	2.8133	1.91305	4.53325	3.23975	4.32887	3.72371	1.74839	1.67963	3.59795	4.52241	2.99435	3.73735	4.49267	4.78314	3.67985	3.67401	5.3921	4.61794	4.09092	3.68941	AT2G26520	--	-
PGSC0003DMG401025807	0.274085	0.23045	0.864362	0.112696	1.42985	0	0	0	0.562663	0.162871	4.11718	1.05665	0	0	0.0390611	0.142493	0	0	0.488542	2.01396	2.20314	0	0.389013	0.51924	0	0.199557	0	AT2G15780	--	-	Cupredoxin superfamily protein
PGSC0003DMG400025808	15.6228	20.5869	15.2992	3.49358	19.1599	12.3733	13.1199	10.9758	14.7043	15.8528	15.9288	14.2137	16.0677	8.8119	9.37465	13.7506	12.9909	12.3805	17.0746	14.7432	17.1613	9.29256	15.5173	15.7769	16.0345	15.765	16.4312	AT3G50530	CRK	-	CDPK-related kinase
PGSC0003DMG400025813	35.8777	27.1547	36.6489	24.7368	31.0277	24.5023	35.4438	31.7784	27.4579	39.2248	26.5254	34.4605	37.1784	20.3163	19.2962	22.2646	22.0357	21.7666	39.3765	34.8569	23.22	22.711	27.4902	34.1101	27.6649	38.9136	38.7578	AT3G48700	ATCXE13,CXE13	-	carboxyesterase 13
PGSC0003DMG400025820	431.245	341.796	406.034	221.899	394.733	840.284	560.44	719.095	708.392	628.981	462.946	486.81	644.759	732.122	711.497	576.848	650.208	672.318	363.427	319.47	527.74	622.304	583.173	529.704	537.819	529.425	471.332	AT3G19170	ATPREP1,ATZNMP,PREP1	-	presequence protease 1
PGSC0003DMG400025821	0.959298	1.57474	0.345745	1.57775	0.381292	0.488419	0.605532	0.19812	0.45013	0.461468	0.438716	0.170428	0.293205	0.139871	0.312488	0.42748	0.0443374	0.201543	0.977085	0.2582	0.202921	0.408872	0.259342	0.599123	0.598622	0.166298	0.152141	AT1G49620	ICK5,ICN6,KRP7	-	Cyclin-dependent kinase inhibitor family protein
PGSC0003DMG400025823	99.4107	90.1059	87.1277	107.963	70.3484	88.2817	91.9197	80.5951	96.9655	81.517	66.4485	67.7621	97.4908	76.2299	73.1223	83.9285	83.2212	76.9318	73.4279	79.9128	61.5721	75.344	109.572	89.0296	70.5091	103.138	69.4522	AT2G15620	ATHNIR,NIR,NIR1	-	nitrite reductase 1
PGSC0003DMG400025948	59.3668	136.695	174.644	656.568	72.0642	102.161	316.249	298.368	289.434	113.847	186.825	126.867	237.526	245.195	156.205	151.114	226.165	181.36	76.7744	151.486	171.758	158.791	186.51	230.702	201.094	123.925	112.09	--	--	-
PGSC0003DMG400025953	8.57886	6.72146	50.133	191.922	21.6383	19.9031	40.5303	30.4708	45.1631	27.0095	12.2165	17.3496	31.8421	22.5543	28.2411	42.9973	51.121	20.7877	19.0287	18.2031	20.9299	37.3561	34.5789	33.3112	51.4387	22.6497	22.8211	--	--	-
PGSC0003DMG400025158	0.986706	5.03149	1.59907	1.01427	0.571938	0.610523	2.17992	2.53593	0.825239	7.79067	6.51324	0.85214	1.40739	1.22388	1.28901	1.49618	9.04482	1.26684	4.66558	1.85904	2.92786	2.7506	2.89598	0.758889	1.92414	5.48782	2.24407	AT5G42650	AOS,CYP74A,DDE2	-	allene oxide synthase
PGSC0003DMG400025159	3.37125	4.30173	3.5871	0.563481	3.95591	4.96559	7.46823	6.89456	8.06483	3.71889	4.31966	5.76046	7.21285	6.60893	5.42949	4.80914	6.11856	4.9522	5.83808	7.10049	2.75393	5.79855	4.40881	5.31222	4.27587	5.95345	5.24885	AT5G42650	AOS,CYP74A,DDE2	-	allene oxide synthase
PGSC0003DMG400025160	36.7	95.9056	108.132	63.7297	63.8665	107.493	154.007	168.877	145.317	78.341	124.089	58.7295	174.721	124.66	125.62	106.727	121.041	118.075	60.6281	68.8618	88.2707	153.959	111.906	128.931	155.128	113.149	108.666	AT3G50830	ATCOR413-PM2,COR413-PM2	-	cold-regulated 413-plasma membrane 2
PGSC0003DMG400025161	19.7615	40.8664	35.5253	39.2183	29.2165	18.0308	28.3389	19.2969	27.0078	18.0515	19.6072	26.9276	22.2543	25.1419	17.4994	20.804	17.6906	20.2982	24.4027	35.2442	27.6842	15.3885	18.5429	26.2016	30.4869	23.5145	28.2601	AT1G49410	TOM6	-	translocase of the outer mitochondrial membrane 6
PGSC0003DMG400025163	2.79567	5.56921	2.89561	3.38089	11.1051	3.41893	12.918	1.9812	4.27624	4.15321	2.83478	28.9046	4.54468	1.60852	1.09371	2.17302	2.6159	3.68536	16.3662	8.26239	5.21797	4.12589	3.19855	2.23672	0.598622	1.36364	2.43425	AT5G66580	--	-
PGSC0003DMG400025168	462.08	950.606	256.154	281.91	235.067	22.1823	274.71	100.803	215.012	171.965	195.971	178.302	274.968	154.523	123.081	208.183	69.2106	229.874	292.588	223.136	374.679	219.973	347.475	261.377	275.366	488.416	282.221	AT5G48490	--	-	Bifunctional inhibitor/lipid-transfer protein/seed storage 2S albumin superfamily protein
PGSC0003DMG400025171	74.9075	29.8433	119.066	51.6712	88.2692	100.044	61.1587	42.9127	56.979	204.322	81.7698	130.173	36.2402	59.8999	55.3105	52.6512	160.235	56.7199	144.755	96.5925	133.667	48.693	83.0326	85.9941	79.018	67.4836	94.9358	AT3G18830	ATPLT5,ATPMT5,PMT5	-	polyol/monosaccharide transporter 5
PGSC0003DMG400000710	0.19186	0.153633	0.475399	0.450785	0.428954	0.0814031	0	0.0396239	0.112533	0.407178	0.0337474	0.0681712	0.146603	0.0699357	0.0781221	0.178116	0.177349	0	0.219844	0.20656	0.0579775	0.408872	0.172894	0.119825	0.513104	0.0332595	0.494457	AT2G18360	--	-	alpha/beta-Hydrolases superfamily protein
PGSC0003DMG400000711	29.9849	41.1353	30.4688	12.4529	46.8036	34.7998	40.7725	34.5521	38.186	29.0453	27.3354	29.3477	40.6089	21.9248	24.6475	29.6386	29.6174	27.0067	47.9504	45.03	28.409	31.8177	27.6199	41.8188	26.0828	32.0622	38.986	AT4G34530	CIB1	bHLH	cryptochrome-interacting basic-helix-loop-helix 1
PGSC0003DMG400000712	4.46759	5.56921	3.32779	1.80314	1.19154	0.52912	3.7543	2.02082	1.08781	2.93168	4.15092	0.818054	1.67127	1.50362	2.46085	1.49618	0.931085	3.08073	1.83203	2.22052	3.73955	3.01079	4.71137	3.47491	3.63449	4.45677	2.20604	AT2G21610	ATPE11,PE11	-	pectinesterase 11
PGSC0003DMG400030948	245.608	490.205	710.894	700.632	553.97	388.903	531.899	504.769	652.989	573.958	383.404	696.812	501.088	483.92	502.872	497.8	521.984	459.633	525.623	773.773	642.245	503.805	495.213	512.809	481.121	391.065	476.657	AT2G16385	--	-
PGSC0003DMG400030954	27.2441	43.9775	37.1676	10.3117	39.6067	86.8978	36.2512	45.1713	65.4189	68.2973	31.79	38.2781	59.2861	48.2207	51.9903	48.8039	45.0911	38.3795	29.1171	33.1012	54.8757	49.4364	35.4866	45.3336	45.4525	34.4569	46.1367	AT4G36360	BGAL3	-	beta-galactosidase 3
PGSC0003DMG400003128	19.1311	19.0889	16.7254	1.69044	16.3002	45.0159	27.9756	37.4842	34.8851	21.5804	19.9109	22.3601	30.3761	25.8412	28.4365	31.206	30.1494	27.5538	16.4639	13.2198	22.2633	26.5767	26.4096	22.0078	23.7311	22.683	22.8591	AT2G21350	--	-	RNA-binding CRS1 / YhbY (CRM) domain protein
PGSC0003DMG400046163	3860.63	2581.92	3283.41	6770.84	2509.09	9474.39	4737.36	6122.33	5711.36	3857.22	2794.28	4170.1	5520.15	5338.75	5545.97	4899.73	6199.47	4355.08	3332.52	2848.87	3035.27	5218.7	4912.49	3965.59	3958.81	2999.38	2637.05	AT4G38980	--	-
PGSC0003DMG400006201	14.691	17.5526	7.00133	4.16976	16.1096	4.02945	6.8627	3.68503	8.06483	8.14356	8.53808	5.24918	7.8579	4.72066	7.65597	8.62084	5.49783	9.44372	15.8532	12.91	10.8708	7.39687	6.26742	12.0623	11.2455	7.91576	15.3662	--	--	-
PGSC0003DMG401006199	94.9705	103.165	139.854	458.504	126.732	103.992	155.985	116.851	156.045	124.162	89.5655	130.548	122.794	122.527	109.84	138.325	117.184	107.912	124.016	146.502	109.78	114.707	88.7813	152.017	111.6	102.938	125.288	AT2G16700	ADF5,ATADF5	-	actin depolymerizing factor 5
PGSC0003DMG400006198	23.352	38.9844	42.5266	22.2575	52.2847	76.8038	46.303	56.2264	47.1511	45.5225	61.2852	33.2334	51.223	31.2613	41.2094	33.1653	83.6203	45.232	45.4344	44.6944	42.6714	40.0695	53.2083	52.9225	62.4704	43.703	50.853	AT4G34980	SLP2	-	subtilisin-like serine protease 2
PGSC0003DMG402006188	91.0511	79.0059	82.8923	61.3631	87.6496	91.8227	113.8	137.02	107.806	90.7735	107.519	97.3825	107.841	105.778	86.9109	88.6664	100.912	123.891	96.0474	106.017	88.2417	91.2157	91.3315	95.5401	96.9339	89.1355	90.0673	AT4G35030	--	-	Protein kinase superfamily protein
PGSC0003DMG400006186	1.42524	2.68858	4.58112	0.563481	3.00268	1.99438	6.90306	6.93419	8.21488	6.59628	4.28591	3.98801	9.26529	6.9586	9.21841	6.80405	7.44868	6.13266	3.93277	2.99512	5.71078	7.69424	5.4894	5.03263	7.22622	5.05545	5.05868	AT1G68010	ATHPR1,HPR	-	hydroxypyruvate reductase
PGSC0003DMG400018041	46.6219	41.3658	58.8198	89.7625	59.2433	69.5997	66.447	78.3365	69.9202	67.7272	61.7239	64.2513	66.3817	86.3357	82.3017	72.244	91.468	74.0814	56.1091	50.194	62.1808	71.3297	64.1006	74.2912	73.0746	58.0711	59.7532	AT2G20920	--	-	Protein of unknown function (DUF3353)
PGSC0003DMG400018659	7.0988	6.49101	12.0146	2.87375	17.0628	12.4954	7.26638	6.89456	7.76475	11.2381	8.60558	11.6232	7.09557	8.74197	8.00752	11.0788	16.1388	9.47251	15.7066	14.2268	9.10246	6.50479	9.12018	12.8612	9.49243	12.1065	13.3884	AT1G19250	FMO1	-	flavin-dependent monooxygenase 1
PGSC0003DMG400018658	25.1884	33.7225	14.4781	3.77532	12.2014	8.46592	13.685	13.7891	10.8406	15.4456	27.2004	10.0893	14.2205	6.64389	7.07005	8.37147	6.91663	10.0196	12.409	13.6846	20.64	8.80934	22.1737	12.1422	12.5711	18.5588	12.2093	AT1G20550	--	-	O-fucosyltransferase family protein
PGSC0003DMG400018657	110.539	82.9236	84.2753	169.27	87.5542	275.794	174.07	201.448	211.374	114.091	88.5193	111.085	199.057	184.316	188.86	193.541	190.296	170.189	99.0764	73.2771	113.723	216.888	158.415	138.517	116.902	112.617	111.291	AT4G35250	--	-	NAD(P)-binding Rossmann-fold superfamily protein
PGSC0003DMG400018656	19.8712	26.1561	26.7952	7.88873	34.364	33.2125	22.0817	29.6783	24.9447	37.949	30.5751	32.7222	25.4502	29.4429	29.9989	26.1475	24.7403	31.8438	22.8882	25.6134	24.7564	25.6103	26.5393	24.1646	27.4083	27.173	33.1286	AT4G35240	--	-	Protein of unknown function (DUF630 and DUF632)
PGSC0003DMG400018650	6.90694	5.83806	5.83444	0.394437	6.91092	5.77962	5.97458	2.85292	4.76388	7.6278	4.62339	4.84015	4.45672	4.05627	5.74198	3.95419	9.57687	4.86582	21.0806	11.7739	8.72561	6.09592	10.0711	16.9751	4.61794	10.4102	35.7911	AT1G76160	sks5	-	SKU5 similar 5
PGSC0003DMG400018644	198.054	146.797	147.201	34.8231	118.82	189.588	122.196	140.229	152.182	169.467	151.492	157.066	159.504	153.824	201.672	227.277	153.806	149.948	136.303	132.921	200.602	226.404	143.935	138.557	122.333	137.861	196.604	AT4G38470	--	-	ACT-like protein tyrosine kinase family protein
PGSC0003DMG400003415	1.946	3.76402	2.11769	1.91584	4.3372	1.66876	3.35061	2.17932	2.47572	1.90016	2.73354	3.13587	2.08176	1.71343	1.64056	1.74554	2.48289	2.21697	3.76178	2.11724	3.79752	1.67266	2.55019	2.87579	2.99311	2.56098	2.28211	AT1G31830	--	-	Amino acid permease family protein
PGSC0003DMG400014654	321.858	761.406	533.311	308.28	434.387	194.879	666.852	576.806	632.433	343.739	324.312	384.86	749.902	378.737	311.278	435.103	221.82	344.178	471.395	456.11	422.366	414.411	407.123	506.059	306.751	483.494	434.286	AT1G78380	ATGSTU19,GST8,GSTU19	-	glutathione S-transferase TAU 19
PGSC0003DMG400022787	0	0.23045	0.0432181	0.0563481	0.333631	0.0407016	0	0	0	0	0.0337474	0.0681712	0.0586411	0.0349679	0	0.0356233	0.0886747	0.143959	0.0977085	0.0516399	0	0	0	0.0399415	0	0.232817	0.114106	AT1G11330	--	-	S-locus lectin protein kinase family protein
PGSC0003DMG400022789	34.891	79.1595	43.1317	18.2004	30.1697	27.8399	38.0274	43.309	42.9499	49.3499	36.6159	56.8888	46.4144	14.4068	23.5148	25.435	15.6068	27.4674	34.5644	52.8793	54.6148	22.8225	60.5995	31.2343	12.9131	29.867	16.6974	AT2G01900	--	-	DNAse I-like superfamily protein
PGSC0003DMG400022792	32.1228	49.5851	79.0027	76.0699	52.9043	54.418	100.438	95.3352	81.4736	73.9978	90.3754	78.056	77.3183	105.988	83.6297	67.043	95.6357	101.75	48.8054	59.2826	78.4145	78.7637	64.4032	69.3784	112.156	75.1332	65.7628	AT4G25570	ACYB-2	-	Cytochrome b561/ferric reductase transmembrane protein family
PGSC0003DMG401030252	273.126	426.332	660.459	394.38	206.327	761.282	707.463	705.385	955.251	659.954	473.408	631.435	747.732	541.407	574.744	512.975	600.461	440.918	310.005	562.514	514.434	477.266	557.455	583.625	516.482	419.336	288.687	AT1G68040	--	-	S-adenosyl-L-methionine-dependent methyltransferases superfamily protein
PGSC0003DMG400032163	38.3993	67.5218	35.4388	31.3295	18.6833	8.62873	31.6491	23.4574	23.0692	21.4176	30.2714	21.7807	28.6462	14.162	14.9213	19.2722	8.55711	16.0371	28.6042	35.7606	32.5833	18.1391	30.732	28.718	23.389	34.9557	21.9843	AT1G52340	ABA2,ATABA2,ATSDR1,GIN1,ISI4,SDR1,SIS4,SRE1	-	NAD(P)-binding Rossmann-fold superfamily protein
PGSC0003DMG400032199	4.24832	12.5979	16.7686	8.22682	37.4143	5.3319	11.2629	0.316991	2.58825	16.07	0.404968	11.6232	2.78545	0.349679	1.01559	13.3944	30.0607	1.84268	86.2277	60.8318	14.5813	1.93285	8.42861	59.8723	1.11173	3.22617	121.636	AT5G06720	ATPA2,PA2	-	peroxidase 2
PGSC0003DMG400032204	363.848	470.848	381.918	26.7653	449.639	406.568	320.528	374.05	350.426	452.293	560.341	476.96	348.24	394.857	420.766	388.971	406.928	435.534	468.903	418.671	434.918	371.554	444.339	369.219	360.712	449.802	400.815	AT3G12120	FAD2	-	fatty acid desaturase 2
PGSC0003DMG400032236	3.67274	2.72699	3.5871	4.5642	2.90735	5.2912	5.77274	5.19074	5.62663	3.17599	6.04078	4.80607	2.84409	6.9586	4.99982	3.27734	6.42892	3.42623	3.19995	4.85415	5.13101	3.494	3.41467	3.79444	6.20001	3.8581	3.72745	AT1G51130	--	-	Nse4, component of Smc5/6 DNA repair complex
PGSC0003DMG400021350	27.1344	18.4744	11.4096	6.53638	13.4406	16.2806	26.4416	23.4574	20.781	13.3011	14.2751	15.543	28.6462	12.8682	17.7728	17.2061	12.5475	19.4345	16.9524	20.2687	13.1319	22.265	17.4191	17.3746	14.8373	16.9956	21.3758	AT3G57880	--	-	Calcium-dependent lipid-binding (CaLB domain) plant phosphoribosyltransferase family protein
PGSC0003DMG400021348	3.09716	5.18512	4.49468	3.60628	6.33898	5.98313	3.67356	5.6266	6.18929	5.72763	5.90579	4.29478	5.98139	2.8324	4.45296	4.41729	3.10362	4.37636	6.18006	6.24843	3.76853	5.27817	6.18098	3.63468	3.29242	4.32374	3.68941	AT1G20160	ATSBT5.2	-	Subtilisin-like serine endopeptidase family protein
PGSC0003DMG400021345	20.6112	28.3837	13.7434	15.1013	15.5377	29.5493	35.8475	34.1955	27.6455	17.5901	33.1736	15.0317	28.5875	23.6033	19.6477	18.2747	23.2328	25.3944	20.7142	13.8395	17.0744	23.1199	26.4529	28.4783	24.5862	24.9114	23.2775	AT5G12900	--	-
PGSC0003DMG400021343	13.7317	15.9395	29.4747	45.642	39.7974	53.6039	41.9028	70.1344	49.7394	35.9131	67.6634	22.8714	41.987	58.6061	55.7792	37.8319	95.7687	56.8927	33.8071	31.0356	21.9155	54.7146	41.0624	40.7803	95.5229	38.2817	51.5377	AT5G06530	--	-	ABC-2 type transporter family protein
PGSC0003DMG402021334	0.767438	1.15225	1.85838	1.29601	1.81114	0.814031	1.1707	0.594359	2.21314	1.00437	0.573705	0.749883	0.879616	0.349679	0.703099	1.10432	1.19711	0.691004	0.952658	1.96232	0.869662	1.07794	1.12381	0.51924	0.897932	0.532152	0.760703	AT5G06470	--	-	Glutaredoxin family protein
PGSC0003DMG400021333	1.97341	2.45813	2.80918	1.07061	1.42985	2.19788	5.24794	3.88315	3.33847	1.52013	5.19709	1.39751	3.69439	3.53175	1.71869	1.42493	2.88193	2.59127	2.00302	3.2275	2.78292	2.30455	3.80368	4.67316	3.07863	4.78937	4.45011	AT5G06490	--	-	RING/U-box superfamily protein
PGSC0003DMG400021331	11.9501	15.901	15.4721	4.67689	8.24545	3.74454	19.5385	12.9967	10.8031	14.4684	10.3942	13.4979	15.188	7.65796	8.47625	13.2162	7.13832	5.61441	10.5037	12.5485	13.4218	14.3477	14.7825	11.6629	6.07173	10.6098	11.5247	AT3G11820	AT-SYR1,ATSYP121,ATSYR1,PEN1,SYP121,SYR1	-	syntaxin of plants 121
PGSC0003DMG400021322	5.20762	11.4841	20.1396	1.07061	14.8704	30.8925	17.8026	28.4896	27.3454	27.6609	28.8202	16.2588	20.4657	18.8127	22.1476	14.4274	37.5538	15.2021	11.4807	10.6378	19.3935	17.0611	22.8653	19.3317	30.6152	14.7672	13.8448	AT3G11670	DGD1	-	UDP-Glycosyltransferase superfamily protein
PGSC0003DMG400016386	9.04481	7.18236	5.87766	0.450785	5.5764	3.70384	11.0207	10.4211	6.93951	6.81344	7.79564	5.28327	10.2622	7.90274	8.67156	8.62084	5.67518	7.745	7.206	6.09351	6.31954	9.51558	6.87256	7.90842	6.15725	6.85146	7.79721	AT5G42560	--	-	Abscisic acid-responsive (TB2/DP1, HVA22) family protein
PGSC0003DMG400016377	21.2416	40.0599	59.8138	26.9907	55.478	32.3984	66.4067	67.5588	45.9133	46.8526	60.9477	46.8677	45.3296	50.2838	32.8894	30.1373	45.3571	49.2628	44.1154	70.0237	40.7002	31.0371	49.6639	41.2995	50.5835	45.6321	40.2412	AT1G31050	--	-	basic helix-loop-helix (bHLH) DNA-binding superfamily protein
PGSC0003DMG400016361	66.4108	46.8581	63.6603	131.911	53.7145	65.0818	72.3813	71.4816	78.0226	57.0592	37.1221	73.8294	68.5221	77.4188	63.357	68.5036	64.7769	55.7986	53.5442	58.508	61.0503	63.5982	68.034	67.6609	46.4359	47.3283	47.7341	AT1G50320	ATHX,ATX,THX	-	thioredoxin X
PGSC0003DMG400022699	5.23503	5.30035	6.22341	0.112696	11.2481	3.58174	3.47172	5.74547	5.96422	8.22499	7.45817	8.55548	4.83789	6.15434	6.05446	6.37657	4.30073	6.07508	6.05793	8.36567	6.9573	4.27458	6.52677	4.75304	6.32828	5.95345	7.49293	AT5G17680	--	-	disease resistance protein (TIR-NBS-LRR class), putative
PGSC0003DMG400008713	10.7441	10.1014	7.13099	6.53638	7.57818	5.57611	8.31597	5.19074	6.97702	5.83622	7.22193	7.05572	7.82858	5.66479	5.62479	7.08904	4.83277	6.73729	9.03803	14.201	6.98628	6.83932	4.19269	7.54895	9.8345	6.95124	7.22668	AT2G27140	--	-	HSP20-like chaperones superfamily protein
PGSC0003DMG400008715	2.11046	1.34429	2.11769	2.14123	4.00357	0.52912	1.9377	1.03022	2.88834	1.24868	0.843684	3.13587	2.16972	2.02814	1.64056	1.95928	2.30554	1.46838	3.85948	5.42219	2.0582	2.89928	0.864472	2.79591	1.58207	1.3969	2.89067	AT5G20970	--	-	HSP20-like chaperones superfamily protein
PGSC0003DMG401014734	2.35713	6.83668	2.46343	0	1.81114	0.976837	3.55245	5.19074	2.25065	1.90016	5.23084	0.443113	3.04934	1.084	1.48432	1.78116	0.620723	1.35322	1.95417	1.291	1.47843	5.27817	2.80954	4.19386	1.49655	5.98671	4.14583	AT2G40890	CYP98A3	-	cytochrome P450, family 98, subfamily A, polypeptide 3
PGSC0003DMG400014749	3.31643	5.26194	2.98205	0.450785	6.48197	3.37823	3.35061	2.93217	4.23873	6.08052	3.74596	3.5449	3.57711	2.86736	4.4139	4.34604	2.43856	4.63549	3.17553	5.91277	3.30472	3.8657	5.23006	2.5962	2.43724	4.42352	4.29797	AT3G31430	--	-
PGSC0003DMG400014736	0	0.0384083	0	0	0.285969	0.244209	0.0403688	0	0.0750217	0.244307	0	0.0340856	0	0.104904	0.156244	0.10687	0.177349	0.115167	0.219844	0.10328	0.23191	0.297362	0.0432236	0.119825	0.0855174	0	0.380352	AT5G44700	EDA23,GSO2	-	Leucine-rich repeat transmembrane protein kinase
PGSC0003DMG400028068	11.2923	9.98616	19.016	10.3681	32.3145	12.2512	10.9399	8.16253	11.4783	17.9973	12.959	16.327	11.9335	10.7701	9.0231	12.575	13.7446	12.2653	21.7157	21.3789	10.8128	14.6822	10.3737	17.6542	9.40691	15.0998	20.8052	AT2G27830	--	-
PGSC0003DMG400011702	208.825	258.949	182.164	611.884	130.545	55.7611	185.091	115.068	131.025	103.83	109.645	127.241	129.802	98.994	83.4735	102.168	87.1673	115.139	153.915	184.845	173.874	83.4843	120.896	152.736	206.482	127.883	136.66	AT3G44590	--	-	60S acidic ribosomal protein family
PGSC0003DMG400011701	6.71508	6.87509	4.40825	1.35235	6.10068	3.94805	4.4002	3.76427	3.56353	4.09892	6.14202	3.68124	4.16352	3.0422	1.67963	3.77607	2.57157	3.57019	5.69152	5.88695	6.1746	4.23741	4.06302	4.67316	3.37794	5.5876	4.48815	AT3G44510	--	-	alpha/beta-Hydrolases superfamily protein
PGSC0003DMG400030006	0.74003	0.0384083	0.734708	3.09915	6.48197	0.732628	1.1707	0.237744	0.975282	44.5724	0.472463	5.55595	0.674372	0.664389	0.859343	7.40964	6.96097	0.547045	6.42433	4.23447	0.579775	0.520383	0.345789	4.87287	0.342069	0.266076	11.905	AT5G52390	--	-	PAR1 protein
PGSC0003DMG400030000	8.63368	19.7035	15.6882	15.6648	13.9648	14.3269	20.1844	11.1343	13.3164	11.3467	12.6553	9.98708	13.1356	10.0008	11.1324	13.43	12.8578	11.2576	14.0456	16.06	18.2049	12.006	12.9239	15.4973	17.9159	16.0643	21.1095	AT2G33510	--	-
PGSC0003DMG400016809	0.246677	0.23045	0.648271	0	2.33542	0.366314	0.645901	0.633983	0.0750217	0.434323	0.202484	0.0340856	0.146603	0.174839	0	0.926206	0.931085	0.172751	0.757241	0.516399	0.0869662	0.371702	0.432236	0.79883	0	0.066519	1.52141	--	--	-
PGSC0003DMG400000863	0	0	0.0432181	0	1.71582	0.284911	0.0403688	0.158496	0.225065	0.108581	0.134989	0.443113	0.0293205	0	0.0781221	0.783712	0.266024	0.0287918	0.219844	0.1291	0.0289887	0	0	0.319532	0.0427587	0.0332595	0.152141	AT1G69780	ATHB13	HD-ZIP	Homeobox-leucine zipper protein family
PGSC0003DMG402000860	90.4755	128.399	102.47	54.2632	77.2593	76.8852	111.781	106.509	104.055	116.399	98.9472	93.0196	106.815	87.2098	94.9574	94.0099	75.1518	99.2455	82.6614	91.5059	134.189	110.024	113.462	87.9113	99.1146	79.9891	82.2701	AT5G42240	scpl42	-	serine carboxypeptidase-like 42
PGSC0003DMG400001015	0.356311	0	0.129654	0.338089	0.238308	0	0.0403688	0.0792479	0.0375108	0.380033	0.0674947	0.204513	0.175923	0	0.0781221	0	0	0.0863755	0.268698	0.464759	0.608763	0.0371702	0.0864472	0.559181	0.0855174	0	0.114106	AT1G73010	ATPS2,PS2	-	phosphate starvation-induced gene 2
PGSC0003DMG400015061	0.0274085	0.153633	0	0	1.28686	0	0.32295	0.0396239	0.0375108	0.0542904	0.0337474	0.0340856	0.0586411	0.0349679	0.0390611	0.284986	0.266024	0.172751	1.27021	0	0.115955	0.594724	0	0.559181	0.470345	0.066519	0.532492	AT2G23180	CYP96A1	-	cytochrome P450, family 96, subfamily A, polypeptide 1
PGSC0003DMG400015860	32.2598	37.9858	72.5632	70.7732	58.9573	68.0937	54.8612	60.3869	72.2084	86.0502	51.4985	73.0795	53.9498	61.3686	59.6072	67.7555	75.8612	57.123	55.0343	58.9986	84.5021	55.7182	65.0515	64.6653	48.3173	49.3571	50.2825	AT1G30910	--	-	Molybdenum cofactor sulfurase family protein
PGSC0003DMG400003257	14.8006	15.3633	22.6895	52.7982	23.4495	108.185	104.636	115.108	81.286	29.0453	51.8022	24.6098	64.9743	70.2155	69.9584	53.8624	128.401	73.9374	27.8225	19.7006	27.7712	71.9615	51.998	65.6239	82.9518	51.7185	45.3379	AT5G36110	CYP716A1	-	cytochrome P450, family 716, subfamily A, polypeptide 1
PGSC0003DMG400035131	1.01411	0.345675	0.994016	0.0563481	2.28775	1.26175	1.53401	0.950974	1.27537	1.65586	1.9236	1.32934	1.02622	1.60852	1.91399	1.63867	0.576386	1.98664	0.635105	1.91068	0.811684	1.93285	1.16704	0.838772	0.769656	0.498893	1.48337	--	--	-
PGSC0003DMG400035391	1.75414	1.92042	23.1649	12.791	7.57818	2.6049	3.51209	3.68503	3.26344	22.6391	10.7654	8.65774	4.574	8.14751	4.92169	15.4605	8.51278	6.59333	2.54042	6.19679	6.02966	4.12589	9.81176	3.7545	5.04552	7.78273	29.211	--	--	-
PGSC0003DMG400008610	2.22009	3.37993	1.68551	3.83167	1.33452	0.488419	2.34139	0.237744	1.16284	0.705775	1.8561	0.954396	1.37807	1.04904	0.429672	1.31806	1.46313	1.0653	1.85646	1.85904	1.10157	1.11511	1.12381	1.47784	1.66759	1.52994	1.63551	AT5G10390	--	-	Histone superfamily protein
PGSC0003DMG400013085	3.28902	3.34152	2.54987	2.36662	3.19332	0.122105	2.54323	0.713231	1.61297	2.00874	2.22733	2.24965	1.34874	1.084	0.859343	1.03308	1.37446	2.07301	2.24729	2.3238	4.69617	0.780575	2.46375	1.51778	2.99311	1.79601	2.24407	--	--	-
PGSC0003DMG400015973	8.77072	6.64464	7.30386	19.4401	7.24455	1.99438	6.74159	4.39826	4.53881	3.42029	4.25217	6.33992	4.77925	6.36415	4.10141	4.70227	6.11856	6.13266	5.88694	7.84927	6.46449	2.93645	5.40295	6.07111	3.89104	5.92019	5.78135	--	--	-
PGSC0003DMG400003491	22.4476	31.3028	17.0279	9.07204	18.1114	6.95997	16.6723	11.0947	17.4801	11.6181	11.5078	16.6679	20.9055	9.65113	10.5074	18.7022	8.69013	12.3805	23.621	24.7355	15.306	17.0611	15.6469	16.7754	13.8966	19.1242	16.9257	AT3G17120	--	-
PGSC0003DMG400007725	0	0	0	0	0.0953231	0	0	0	0.0375108	0	0	0	0	0	0	0.0356233	0	0	0	0	0.115955	0.0371702	0	0.159766	0	0	0.0760703	AT1G03610	--	-	Protein of unknown function (DUF789)
PGSC0003DMG400024450	18.0622	16.2083	28.6536	14.7632	17.4918	11.1522	6.58011	5.94359	13.6915	20.5218	10.6304	27.098	10.2035	9.75603	8.08564	16.0305	6.60627	8.14809	16.1952	22.3601	22.1474	9.47841	19.8829	8.98684	7.22622	10.9424	6.46598	AT1G63380	--	-	NAD(P)-binding Rossmann-fold superfamily protein
PGSC0003DMG400007713	24.9417	22.7761	38.4641	27.3852	21.7337	22.4673	27.0875	20.5252	17.8927	35.8859	24.2643	35.9262	22.3716	19.3023	18.0462	20.3765	23.5875	17.4766	26.1859	32.4815	34.6415	21.0755	29.6514	21.8081	18.3862	27.7384	20.0065	AT1G27100	--	-	Actin cross-linking protein
PGSC0003DMG400001209	7.20844	8.56505	11.1071	1.23966	11.6771	18.2343	7.95265	9.47012	17.5551	10.9395	5.09585	10.8392	13.2822	7.9377	8.94498	10.5801	8.46844	7.62984	10.6014	9.26937	9.65325	9.32973	5.66229	12.4218	9.02208	7.74947	11.943	AT1G26560	BGLU40	-	beta glucosidase 40
PGSC0003DMG400014988	1.34302	1.49792	0.648271	1.01427	1.19154	0.651225	0.565163	0.19812	1.27537	0.570049	0.978673	0.511284	0.879616	0.629422	0.429672	1.28244	1.01976	1.18047	0.586251	1.18772	0.69573	1.04077	0.216118	0.718947	0.897932	0.565412	1.02695	AT5G49320	--	-	Protein of unknown function (DUF1218)
PGSC0003DMG400014987	20.6386	13.5581	7.99535	4.84594	10.5809	3.86665	6.49938	3.68503	7.08955	6.81344	10.4617	6.6126	6.77304	4.68569	5.78104	6.16283	4.43374	5.84474	10.8456	14.5625	7.65302	7.58273	7.17512	7.86848	11.6731	9.11311	13.3884	AT3G58650	--	-
PGSC0003DMG400007552	39.2216	49.662	33.3212	26.9907	34.1257	16.9318	43.6387	34.8294	37.0607	35.5602	21.902	44.3453	49.1412	28.9184	25.585	32.0966	16.0945	29.5404	34.1247	34.134	43.3961	36.0179	32.8499	36.6663	20.8662	32.6941	30.3901	AT4G16146	--	-	cAMP-regulated phosphoprotein 19-related protein
PGSC0003DMG400019991	0.137043	0.0384083	0.345745	0	3.95591	0.0814031	1.33217	0.0396239	0.112533	0.461468	0.168737	0.545369	0	0.0699357	0.0390611	1.0687	1.59615	0.31671	1.92974	0	0.637752	0.817745	0.0432236	1.47784	0.684139	0.0332595	1.4073	AT4G36250	ALDH3F1	-	aldehyde dehydrogenase 3F1
PGSC0003DMG400002472	4.63204	2.26609	2.6363	11.1006	4.81381	3.54104	1.77623	4.31901	4.05117	5.21188	3.40848	8.41914	3.54779	6.60893	5.46855	6.44782	3.76868	4.26119	3.07782	2.78856	5.79775	5.38968	3.67401	2.55626	2.52276	2.89358	3.99369	ATCG00740	--	-	RNA polymerase subunit alpha
PGSC0003DMG400004191	0.274085	0.844983	0.518617	1.12696	1.47751	0.610523	0.847745	0.832103	1.50043	0.597194	0.472463	0.85214	0.586411	0.594454	1.36714	0.569973	1.01976	0.863755	1.05037	1.39428	0.521797	0.669064	0.432236	1.19825	0.812415	0.432374	1.36927	AT3G28455	CLE25	-	CLAVATA3/ESR-RELATED 25
PGSC0003DMG400024301	6.22173	6.68305	7.26064	1.69044	15.2994	14.8154	7.18565	5.26998	6.60191	14.2784	9.21303	7.567	7.62334	6.53899	11.3668	7.83712	14.0106	7.91776	13.9235	8.98535	8.2328	9.1067	8.34216	18.1734	12.4	8.64747	23.81	AT1G69440	AGO7,ZIP	-	Argonaute family protein
PGSC0003DMG400011326	31.6294	31.1491	37.3404	24.1733	75.5912	15.3852	109.884	12.1645	23.2942	51.3044	14.6801	278.411	40.2571	8.18248	10.3512	22.5139	24.0309	20.2407	164.175	67.9065	29.8584	17.3957	39.5928	17.6142	12.3145	15.5987	17.9146	AT3G16720	ATL2,TL2	-	TOXICOS EN LEVADURA 2
PGSC0003DMG400011330	68.0279	55.8457	89.6775	67.1669	64.1524	75.2979	66.7296	82.1008	81.3235	140.612	131.345	92.9514	75.9402	109.939	105.387	98.4272	103.084	104.889	71.4249	63.1556	93.3437	87.5359	95.1784	78.1656	114.722	86.3417	79.8739	AT3G06850	BCE2,DIN3,LTA1	-	2-oxoacid dehydrogenases acyltransferase family protein
PGSC0003DMG400011334	0	0	0.561835	0	1.90646	0	0.807376	0	0	0.0271452	0	0	0.146603	0.279743	0	0.32061	3.10362	0.230335	2.14959	0.0516399	0.69573	0.483213	0.0432236	0.479298	0	0	0.532492	AT3G16660	--	-	Pollen Ole e 1 allergen and extensin family protein
PGSC0003DMG400011336	638.81	503.763	646.413	516.656	644.861	154.788	346.122	176.168	312.765	382.964	182.472	326.949	435.674	451.645	561.698	940.847	312.845	468.414	465.361	492.206	533.856	861.829	465.173	386.754	316.457	540.733	647.206	AT3G05550	--	-	Hypoxia-responsive family protein
PGSC0003DMG400011345	23.681	22.0464	46.7188	169.27	43.5626	20.1473	55.8704	46.7562	41.8621	45.251	62.8376	41.1413	38.967	63.9562	46.3655	44.2441	57.2395	59.5415	26.4301	57.0621	59.079	38.657	39.0309	33.3911	63.7104	48.9913	34.0034	AT5G24860	ATFPF1,FPF1	-	flowering promoting factor 1
PGSC0003DMG400022663	0.411128	0.23045	0.259309	0.450785	0.333631	0	0.0403688	0	0.150043	0	0.269979	0	0.0586411	0.0699357	0.0390611	0	0.487711	0.143959	0.293125	0.0516399	0.0289887	0.371702	0	0.0399415	0.171035	0.0332595	0.152141	AT5G27650	--	-	Tudor/PWWP/MBT superfamily protein
PGSC0003DMG400022659	456.626	406.206	250.233	532.997	235.972	373.07	637.1	623.443	524.252	220.853	283.748	290.511	645.198	455.666	548.534	519.352	323.796	469.221	315.281	384.304	250.926	663.414	339.305	431.249	369.093	344.668	351.027	--	--	-
PGSC0003DMG400022658	50.8428	93.5243	44.7739	463.858	45.5644	97.3581	213.834	166.539	143.629	30.6741	100.196	63.8764	149.799	165.013	144.292	151.826	99.0054	158.902	53.5931	81.746	54.2959	148.904	99.544	132.526	142.771	104.435	91.6267	--	--	-
PGSC0003DMG400022656	9.26408	7.25917	6.52593	3.66263	5.62406	9.56487	8.63892	9.19275	8.62749	4.07178	5.50082	6.374	8.67888	8.42725	6.32789	5.6641	7.49302	9.1846	7.13272	6.45499	7.24718	7.76858	5.4894	11.623	6.37104	8.0488	6.38991	AT5G18650	--	-	CHY-type/CTCHY-type/RING-type Zinc finger protein
PGSC0003DMG400022653	0.246677	0.384083	2.85239	3.21184	3.098	1.99438	1.89733	5.19074	2.81331	1.11295	2.39606	2.01105	2.19904	2.48272	2.03118	2.31551	4.7441	2.62006	2.83355	3.66643	0.492808	1.56115	0.821249	5.03263	2.82207	2.29491	7.87328	AT3G21460	--	-	Glutaredoxin family protein
PGSC0003DMG400010655	75.949	69.8263	60.5053	50.6569	62.7226	88.8922	90.4665	97.3956	84.7745	63.0854	77.7202	61.0814	106.258	74.6914	85.2312	76.5188	100.291	78.5153	66.3441	61.4773	63.4853	87.3872	72.0538	89.1894	99.2001	73.2707	87.7852	AT2G47900	AtTLP3,TLP3	-	tubby like protein 3
PGSC0003DMG403010654	3.5357	4.26332	2.50665	0.845222	3.33631	1.66876	2.50287	2.93217	2.58825	2.71452	3.206	3.34039	2.37496	3.46182	3.47643	2.95673	2.30554	2.18818	4.17704	2.53036	2.89887	1.41247	3.63078	3.79444	3.63449	3.09313	4.56422	--	--	-
PGSC0003DMG400022856	7.4003	14.7872	13.3544	12.3402	8.29311	2.97121	11.9895	4.7945	8.66501	6.59628	7.12069	5.99906	9.61714	4.96544	4.92169	6.62593	4.65542	5.72958	10.5769	10.3022	8.81257	7.39687	7.43446	10.6244	10.0483	7.84925	11.2584	AT4G15802	AtHSBP,HSBP	-	heat shock factor binding protein
PGSC0003DMG400006289	60.2165	69.7495	61.629	6.87447	80.5003	128.983	78.2751	116.375	115.833	96.9083	67.0897	71.7502	111.506	94.4132	113.355	100.351	78.4771	98.7272	57.819	64.0851	78.0377	102.627	94.2707	74.411	64.5656	75.233	75.3857	AT5G49030	OVA2	-	tRNA synthetase class I (I, L, M and V) family protein
PGSC0003DMG400006294	3.70015	2.88062	2.72274	0.394437	2.76437	1.13964	1.37254	1.26797	1.76301	1.683	3.03726	1.43159	1.64195	1.60852	1.13277	1.42493	1.90651	1.64113	4.17704	4.59595	3.15977	1.18945	1.6425	2.31661	5.25932	2.82706	4.06976	AT4G15830	--	-	ARM repeat superfamily protein
PGSC0003DMG400006296	2.08305	0.499308	2.29056	0.0563481	4.19421	3.90735	0.201844	0.792479	0.825239	2.19876	1.78861	2.99953	1.23146	1.78336	3.5155	2.42238	2.08386	1.43959	2.8824	1.49756	1.82629	2.89928	1.29671	1.23819	1.32552	0.631931	1.48337	AT1G53350	--	-	Disease resistance protein (CC-NBS-LRR class) family
PGSC0003DMG400032112	17.24	32.3014	19.1024	23.8916	17.4918	6.59365	23.2524	8.00403	17.8177	13.084	17.0087	8.82817	16.5075	10.6652	9.56996	13.9643	10.1533	13.1867	18.4913	24.7872	19.6833	11.1139	14.4799	16.2961	32.3256	18.3925	17.6483	AT5G10390	--	-	Histone superfamily protein
PGSC0003DMG400032107	11.7583	2.22768	32.6729	13.8053	31.9809	22.3045	10.8188	10.0645	17.4801	38.519	10.9004	25.2915	12.8131	21.2255	23.9835	20.519	33.386	14.0792	23.5722	21.508	25.597	13.9017	19.0616	11.5032	21.978	15.898	13.0461	AT4G15530	PPDK	-	pyruvate orthophosphate dikinase
PGSC0003DMG400004354	584.02	403.326	558.551	1117.04	538.623	1459.84	831.194	934.412	923.555	513.071	512.96	578.398	854.928	988.332	985.94	835.046	882.136	767.734	583.662	482.678	482.286	847.555	634.696	754.855	685.507	612.84	551.738	AT5G18970	--	-	AWPM-19-like family protein
PGSC0003DMG400004361	1.2882	1.15225	0.864362	0	1.90646	0.569822	0.524794	1.26797	1.80052	1.33011	0.337474	1.26117	0.791655	1.11897	1.67963	1.63867	0.84241	1.18047	1.41677	1.85904	0.405842	1.70983	0.648354	1.07842	0.812415	1.19734	1.55944	--	--	-
PGSC0003DMG401004358	341.949	292.441	343.93	584.668	210.807	74.6467	173.182	131.512	146.555	279.188	169.952	301.112	142.762	109.799	142.065	204.406	95.414	125.792	228.687	260.291	410.915	112.96	277.107	152.776	95.3519	223.903	143.583	AT3G23600	--	-	alpha/beta-Hydrolases superfamily protein
PGSC0003DMG402004358	237.193	278.691	236.835	194.288	175.061	95.4451	159.82	143.954	142.129	178.371	153.888	215.353	153.024	125.08	113.277	155.318	83.7976	132.183	179.784	215.597	236.606	124.892	175.401	132.686	116.133	171.187	125.782	AT3G23600	--	-	alpha/beta-Hydrolases superfamily protein
PGSC0003DMG400033114	14.9376	18.244	19.8371	0	20.7328	28.0434	21.0321	27.4594	25.0948	29.0453	23.5557	25.3597	26.799	26.5756	29.6083	26.1119	20.8386	27.2947	18.1249	19.0551	23.3359	27.1714	26.0638	25.6425	24.3297	23.0821	24.0382	AT2G26800	--	-	Aldolase superfamily protein
PGSC0003DMG400033116	18.8845	42.5564	22.7759	9.57918	24.9746	46.2777	39.8844	42.8731	43.7376	29.7511	45.7614	36.8806	48.1736	42.2412	35.3893	30.4935	32.1889	46.4988	27.3584	26.1814	32.1775	38.434	29.4353	32.5523	35.7035	39.1132	40.3553	AT5G19040	ATIPT5,IPT5	-	isopentenyltransferase 5
PGSC0003DMG400009026	44.1277	48.4713	71.7853	9.24109	64.2477	131.1	75.6511	109.838	102.967	88.5476	69.8233	62.3766	108.339	88.5037	107.613	99.4246	106.277	91.0974	69.5196	60.6511	70.5586	107.199	95.9564	73.1329	74.6994	67.7164	64.5076	AT5G19220	ADG2,APL1	-	ADP glucose pyrophosphorylase large subunit 1
PGSC0003DMG400009028	3.17939	3.6872	3.06848	4.5642	3.47929	0.366314	4.35983	0.594359	1.98807	0.922936	0.539958	2.99953	1.26078	0.664389	0.820282	1.56742	0.443374	1.18047	4.47016	3.51151	1.59438	1.22662	1.33993	2.35655	1.06897	1.99557	0.798739	AT5G19260	--	-	Protein of unknown function (DUF3049)
PGSC0003DMG400009033	1.20597	0.422491	0.345745	1.18331	1.09622	0.162806	1.13033	0	0.787728	0.434323	0.0674947	0.30677	0.381167	0.314711	0.0390611	0.42748	1.46313	0.547045	0.659532	0.464759	0.0869662	0.185851	0.172894	0.878713	0.598622	0.399114	0.342317	AT2G47460	ATMYB12,MYB12,PFG1	MYB	myb domain protein 12
PGSC0003DMG400009035	29.6286	42.6332	14.867	5.8602	25.3559	18.3971	24.9883	18.9799	18.1177	17.21	33.7474	15.8157	23.2219	18.7777	21.6008	20.6971	16.5822	23.5517	27.1874	18.7711	18.4078	27.952	21.3525	23.7253	30.1021	25.8094	30.3901	AT4G02100	--	-	Heat shock protein DnaJ with tetratricopeptide repeat
PGSC0003DMG400009042	66.1915	32.9159	115.436	610.644	49.7586	357.319	171.164	162.894	244.571	109.314	60.1715	89.3724	185.892	160.747	173.744	161.231	262.566	114.937	71.6447	50.8653	107.925	151.543	153.487	138.917	158.079	89.5346	71.8484	AT2G47400	CP12,CP12-1	-	CP12 domain-containing protein 1
PGSC0003DMG400009049	3.97423	3.6872	4.01928	3.09915	5.19511	6.51225	6.17643	5.15111	5.43907	5.23902	5.36583	4.53338	5.54158	4.26608	4.4139	4.66665	6.16289	5.67199	4.73886	7.74599	7.04426	4.01438	4.06302	7.70871	7.69656	4.88915	5.5151	AT3G62370	--	-	heme binding
PGSC0003DMG400009052	2.05564	0.4609	1.08045	0.563481	15.3947	0.895434	2.38176	0.515111	1.01279	3.55602	0.6412	1.05665	2.84409	0.559486	1.44526	2.77862	5.01012	2.27456	6.74188	1.291	1.76831	2.19304	1.08059	6.03117	1.06897	2.4612	8.40577	AT2G47240	CER8,LACS1	-	AMP-dependent synthetase and ligase family protein
PGSC0003DMG400005206	1.37043	4.45536	2.89561	3.60628	1.81114	9.27995	5.36905	8.12291	6.18929	2.36163	3.88095	3.10179	6.91965	3.8115	5.54667	5.27225	5.05446	3.65656	1.75875	3.15004	2.92786	4.23741	2.85276	4.15392	4.74621	2.66076	2.89067	AT5G19730	--	-	Pectin lyase-like superfamily protein
PGSC0003DMG400005200	11.676	19.3578	19.7507	5.8602	22.6392	26.2525	21.4358	24.5272	30.0087	25.5436	21.3958	25.2574	27.9425	22.799	27.8115	27.6793	26.2921	25.2792	24.1828	20.8109	23.5388	28.7698	28.7869	22.9664	20.4386	20.2883	21.9843	AT1G02475	--	-	Polyketide cyclase/dehydrase and lipid transport superfamily protein
PGSC0003DMG400005197	45.0048	52.9267	64.1789	36.4572	70.2531	66.7913	55.5071	53.9678	69.02	44.5453	40.7668	54.7414	53.8618	46.2275	56.4042	57.1041	53.6926	48.0536	75.5775	80.8165	49.5128	48.47	44.1313	56.9167	57.0828	48.6254	52.2603	AT1G68540	--	-	NAD(P)-binding Rossmann-fold superfamily protein
PGSC0003DMG400001119	32.8354	40.444	27.0545	47.6141	22.2579	12.9838	27.2893	11.4513	22.1689	15.7985	22.4757	13.2252	24.512	15.0711	13.5151	18.7022	13.0795	15.4612	22.8638	27.8856	23.3649	14.9053	22.2602	24.8436	42.2028	24.0799	24.913	AT5G10390	--	-	Histone superfamily protein
PGSC0003DMG400000850	8.11292	5.76125	14.1755	11.1006	11.2958	14.3676	15.0979	15.3345	14.9668	11.9982	12.2503	15.7816	11.0538	12.2737	10.1559	11.9338	17.9123	15.2597	12.6777	9.52757	9.36336	11.5599	13.8748	10.6644	13.1697	11.7073	8.48184	AT4G35160	--	-	O-methyltransferase family protein
PGSC0003DMG400006828	113.225	173.99	148.108	11.4387	198.272	228.254	145.852	192.652	157.32	199.544	230.629	189.243	188.384	210.507	232.062	188.59	162.452	234.97	164.126	163.027	152.858	205.403	177.649	166.396	203.574	196.63	226.347	AT3G51950	--	-	Zinc finger (CCCH-type) family protein / RNA recognition motif (RRM)-containing protein
PGSC0003DMG400006835	7.04399	10.5239	5.92088	0.563481	7.95948	4.19226	5.692	5.98321	3.67606	6.62343	7.93063	5.07875	4.89653	4.09124	6.05446	5.05851	5.58651	5.15374	6.76631	7.53943	5.68179	4.38609	5.44618	4.87287	6.24277	5.02219	6.08563	AT5G13760	--	-	Plasma-membrane choline transporter family protein
PGSC0003DMG400038332	0	0.268858	0.388963	0.338089	0.762585	0.732628	0.242213	0.277368	0.675195	0.73292	0.134989	0.30677	0.322526	0.174839	0.117183	0.498726	0.443374	0.287918	0.512969	0.464759	0.115955	0.185851	0.216118	0.359474	0.213793	0.133038	0.228211	AT5G67090	--	-	Subtilisin-like serine endopeptidase family protein
PGSC0003DMG400006846	524.708	362.075	465.805	597.572	425.474	1084.29	662.775	792.677	757.832	613.291	536.212	609.314	710.906	806.709	775.714	677.662	815.364	710.554	492.915	406.716	548.032	729.354	651.942	586.142	592.55	523.072	482.248	--	--	-
PGSC0003DMG400006851	12.3064	16.5924	13.0519	0.0563481	19.1599	19.6182	10.7381	12.5212	14.8918	17.3729	19.3035	14.0773	13.7807	14.8264	15.8197	13.8575	15.9171	18.6859	18.1249	12.1354	16.8135	15.2026	14.3502	14.6585	15.7352	19.4901	21.3758	AT5G11980	--	-	conserved oligomeric Golgi complex component-related / COG complex component-related
PGSC0003DMG400006856	23.8454	25.0422	33.2779	5.40942	35.0789	14.6933	13.6447	5.70585	15.492	23.6706	14.2414	18.1335	16.2143	8.46222	12.6948	15.5674	19.7301	12.6396	54.3992	38.291	22.7562	10.5935	15.6469	34.2299	20.9945	19.1242	55.3031	AT3G08030	--	-	Protein of unknown function, DUF642
PGSC0003DMG400006857	24.2291	31.2644	31.0738	0.225392	35.3172	20.595	22.3239	23.5366	27.8706	32.2213	29.5289	25.9391	39.1722	29.6178	40.0766	42.7836	20.3509	33.9168	28.7507	25.4585	31.2788	47.8381	29.4353	21.848	23.1324	33.5256	39.2143	AT3G08650	--	-	ZIP metal ion transporter family
PGSC0003DMG400006858	92.4763	93.3322	143.095	200.881	86.1244	311.937	178.47	189.561	204.959	123.782	95.7412	126.219	185.159	171.727	161.244	149.297	159.437	139.813	97.0001	104.881	133.812	151.171	126.386	152.257	121.777	116.575	99.5	AT5G08410	FTRA2	-	ferredoxin/thioredoxin reductase subunit A (variable subunit) 2
PGSC0003DMG400006868	1.20597	2.84222	3.1117	0.394437	2.57372	0.976837	0.726638	0.832103	1.87554	2.79595	1.55238	2.14739	2.25768	1.11897	1.36714	2.06615	1.15277	1.20926	2.6137	2.16888	0.637752	1.33813	1.25348	0.838772	1.58207	1.0643	1.71158	AT3G08500	AtMYB83,MYB83	MYB	myb domain protein 83
PGSC0003DMG400006872	107.524	114.418	112.67	227.252	89.699	255.199	224.128	243.172	241.12	139.146	138.634	132.763	235.092	210.996	216.164	181.465	214.283	186.168	112.34	91.6609	124.912	204.585	176.655	188.883	160.388	143.448	128.331	AT3G63540	--	-	Mog1/PsbP/DUF1795-like photosystem II reaction center PsbP family protein
PGSC0003DMG400006880	21.4883	51.7744	14.4781	3.94437	18.2544	18.2343	19.6596	8.79651	22.0564	15.1199	25.648	12.6798	23.3098	12.9731	10.2731	30.4579	10.508	17.4479	36.03	19.5715	35.1633	18.1391	20.9635	36.866	35.9173	23.9136	35.2586	AT3G20820	--	-	Leucine-rich repeat (LRR) family protein
PGSC0003DMG400025246	61.4499	78.5066	50.738	122.219	42.5141	15.5073	53.3272	23.2592	42.9499	31.787	51.2622	28.1888	46.649	31.6459	26.0537	39.6131	29.6174	35.1548	47.6329	74.7488	48.3242	35.9808	39.3335	48.3692	76.1532	46.9624	51.7278	AT5G10390	--	-	Histone superfamily protein
PGSC0003DMG400025244	3.34384	3.2263	3.06848	3.38089	1.00089	2.48279	2.74508	3.72465	1.46292	2.41592	3.47598	0.886225	4.16352	2.55265	2.22648	2.92111	2.03952	3.33985	2.27172	1.91068	4.26134	4.57194	4.71137	1.91719	3.03587	4.75611	2.39622	AT3G26670	--	-	Protein of unknown function (DUF803)
PGSC0003DMG400025239	8.66109	9.75571	14.6509	24.7932	14.4414	8.99504	14.3713	12.7589	15.417	12.5411	8.74056	12.3731	12.2853	11.3995	8.43719	11.7201	13.2569	9.44372	14.3143	14.4334	16.4656	8.32613	12.9239	11.3034	11.4593	8.44792	9.6229	AT5G24550	BGLU32	-	beta glucosidase 32
PGSC0003DMG400006309	1.78155	5.0699	2.07447	0.394437	1.95412	1.46526	2.98729	1.06985	1.53794	3.1217	2.05859	1.84062	1.43671	0.944132	0.781221	1.49618	2.30554	1.03651	4.47016	3.56315	2.34809	2.26738	1.85862	3.15538	2.00966	5.05545	4.94457	AT2G27660	--	-	Cysteine/Histidine-rich C1 domain family protein
PGSC0003DMG400028983	7.61957	9.94775	5.79122	5.12768	3.38397	1.50596	4.03688	3.60578	2.47572	3.80033	3.74596	3.57899	3.75303	3.98634	1.71869	2.56488	1.77349	2.44731	3.76178	7.84927	3.39168	1.70983	2.76631	5.63175	2.52276	4.45677	3.27102	AT2G44340	--	-	VQ motif-containing protein
PGSC0003DMG400028988	0.301494	1.42111	0.561835	1.80314	1.14388	0.569822	3.26987	1.62458	1.42541	0.325742	0.978673	0.85214	0.674372	0.804261	1.36714	1.28244	0.931085	1.15167	0.854949	0.929519	0.782696	1.22662	1.33993	2.5962	0.940691	0.69845	1.52141	AT2G31945	--	-
PGSC0003DMG400028984	7.86624	18.6664	11.496	15.7775	10.6285	4.35507	19.8614	9.19275	9.0026	17.5358	13.7352	39.9824	12.1973	8.63706	7.69503	9.4758	7.22699	10.2499	17.441	16.2149	15.5959	7.9916	19.3642	7.94836	7.61105	8.68073	4.1078	AT2G31945	--	-
PGSC0003DMG400031117	1.6171	3.99446	2.85239	1.35235	0.381292	4.80278	9.24445	9.58899	3.18842	1.60157	6.88446	1.43159	7.91655	4.44092	4.64827	3.02798	1.10843	4.2324	1.34349	2.8402	3.44966	5.6127	4.10624	5.63175	6.11449	4.39026	3.42317	AT1G05577	--	C2H2	Domain of unknown function (DUF966)
PGSC0003DMG400031111	99.1914	83.7685	82.5466	154.45	79.1181	172.086	128.252	158.773	154.207	114.526	79.61	110.676	161.175	136.899	154.135	144.809	121.706	122.797	83.3698	75.859	97.3731	141.321	122.712	107.283	92.7436	94.0912	87.4429	AT1G08540	ABC1,ATSIG1,ATSIG2,SIG1,SIG2,SIGA,SIGB	-	RNApolymerase sigma subunit 2
PGSC0003DMG400031110	7.15362	3.76402	4.84043	21.5813	9.19868	16.8504	10.7381	12.2042	14.9668	7.3292	4.25217	7.66926	14.2205	8.14751	12.4605	13.5012	14.6757	9.47251	4.56787	4.07955	6.6964	14.9053	12.2755	7.82854	7.1407	5.98671	6.00956	AT5G17670	--	-	alpha/beta-Hydrolases superfamily protein
PGSC0003DMG400001806	0	0	0	0	0.0476615	0.0407016	0	0	0	0	0	0	0	0	0	0	0.266024	0	0.122136	0	0.0289887	0.0743404	0	0	0	0	0	AT5G17580	--	-	Phototropic-responsive NPH3 family protein
PGSC0003DMG400001809	156.228	201.72	266.353	264.949	173.917	165.248	316.814	283.43	284.557	249.383	272.442	145.648	277.138	262.749	221.632	216.518	279.281	265.432	167.985	198.323	303.077	244.543	236.606	248.876	283.96	263.947	244.794	AT1G32170	XTH30,XTR4	-	xyloglucan endotransglucosylase/hydrolase 30
PGSC0003DMG400001813	0.137043	0.960208	0.605053	0.112696	1.2392	0.691926	0.524794	0.158496	0.150043	0.352887	0.236231	0.0681712	0.351846	0.174839	0.117183	0.42748	0.266024	0.0287918	0.146563	0.671319	0.840673	0.780575	0.994143	0.079883	0.855174	0.299336	0.418387	AT3G11480	ATBSMT1,BSMT1	-	S-adenosyl-L-methionine-dependent methyltransferases superfamily protein
PGSC0003DMG400001821	21.2416	26.7706	13.2247	23.2718	7.4352	7.8147	22.9295	25.6763	14.4417	9.98943	28.2128	6.16949	17.6803	18.463	11.0152	9.97452	10.6853	13.3594	13.1174	11.0509	16.4656	13.9017	17.8081	18.2932	16.4621	34.3903	14.8337	AT2G35930	PUB23	-	plant U-box 23
PGSC0003DMG400001706	66.7123	88.5312	129.87	192.992	65.1057	83.2347	137.859	98.624	102.33	99.2699	75.1216	80.9533	119.1	104.519	94.1762	128.458	85.0834	96.3087	64.3899	82.0042	111.317	131.843	103.866	90.1081	77.0084	102.439	87.9373	AT3G48030	--	-	hypoxia-responsive family protein / zinc finger (C3HC4-type RING finger) family protein
PGSC0003DMG400001708	28.8063	27.3083	48.0153	98.102	21.7337	35.9395	59.6651	46.2808	43.5876	44.6267	32.2962	35.9944	48.4962	35.4224	35.3893	44.2798	45.2241	36.2777	27.3828	29.8737	46.1501	42.2254	42.9643	37.0258	37.7132	39.2795	33.0145	AT1G74410	--	-	RING/U-box superfamily protein
PGSC0003DMG400001717	10.3056	17.1301	13.1383	24.8495	6.33898	3.33753	17.6412	13.274	14.2541	7.89925	10.0905	7.26023	18.1787	7.20338	7.03099	6.98217	6.16289	9.24218	14.3631	13.5813	10.5809	9.29256	14.3502	16.1364	8.76553	11.9069	7.30275	AT5G46970	--	-	Plant invertase/pectin methylesterase inhibitor superfamily protein
PGSC0003DMG400001726	6.33137	16.4004	21.004	34.4287	13.4406	3.41893	14.3309	10.4607	11.8534	9.14793	7.0532	14.4864	9.23597	11.2946	9.17935	13.1806	7.84771	10.0771	14.5341	18.7453	12.987	8.77217	9.89821	13.7399	10.6469	8.84703	11.3345	AT1G02160	--	-	Cox19 family protein (CHCH motif)
PGSC0003DMG400031168	13.6768	39.4453	11.7985	4.67689	11.0098	7.8961	20.4266	10.4211	12.3036	8.4693	17.0087	4.70381	16.8593	10.4204	7.85127	8.83458	6.65061	11.9486	12.0181	14.2526	12.4362	11.2254	9.85498	15.4174	19.4124	16.0311	16.5453	AT2G44740	CYCP4;1	-	cyclin p4;1
PGSC0003DMG400031175	0.301494	0.153633	0.518617	0.0563481	2.85969	1.01754	1.1707	0.19812	0.412619	0.570049	0.0674947	0.579455	0.0586411	0.349679	0.234366	1.21119	2.30554	0	1.9786	1.96232	0.23191	0.260192	0.302565	3.59474	0	0.199557	3.23299	AT2G44745	--	WRKY	WRKY family transcription factor
PGSC0003DMG402031176	27.4907	18.7817	18.9295	16.0592	26.3092	25.1129	27.2086	28.5689	21.8313	18.8388	27.6728	18.6448	23.1632	27.7995	31.7176	23.3689	29.6174	28.5615	19.9081	21.4564	17.7121	29.9964	17.981	21.4885	31	20.3881	23.9622	AT3G60260	--	-	ELMO/CED-12 family protein
PGSC0003DMG400026001	201.781	431.748	169.156	66.1527	156.377	143.921	225.904	185.836	135.714	116.181	386.846	123.662	238.083	137.668	102.379	121.796	77.28	152.856	198.495	161.788	183.325	141.619	208.338	227.946	100.098	263.947	211.666	AT3G27200	--	-	Cupredoxin superfamily protein
PGSC0003DMG400025989	2.82308	7.33599	2.72274	1.07061	3.19332	0.895434	3.31024	1.50571	2.02559	1.87302	4.4884	0.783968	1.58331	1.39871	1.09371	3.0636	1.72916	3.31106	2.76026	3.66643	5.01505	0.631894	1.72894	1.67754	5.30208	1.13082	2.8146	AT2G44840	ATERF13,EREBP,ERF13	ERF	ethylene-responsive element binding factor 13
PGSC0003DMG400025984	8.88036	8.44983	4.62434	4.3388	8.86504	7.04137	6.66085	5.50773	8.21488	5.15759	4.99461	5.55595	7.4181	6.64389	9.96057	7.69463	5.85253	7.48588	7.71897	8.26239	7.30516	9.85011	8.25571	4.83292	6.67035	5.28826	8.55791	AT3G60390	HAT3	HD-ZIP	homeobox-leucine zipper protein 3
PGSC0003DMG400025972	0.493353	3.76402	2.67952	25.7511	3.00268	6.87856	15.7842	18.0685	18.0802	3.09455	6.31076	2.07922	16.83	3.11214	12.4605	12.005	19.7301	5.32649	4.25032	1.49756	1.59438	13.6043	13.4425	10.904	9.79174	6.21953	3.38513	AT4G00165	--	-	Bifunctional inhibitor/lipid-transfer protein/seed storage 2S albumin superfamily protein
PGSC0003DMG400025970	0.411128	0.4609	0.518617	1.18331	1.04855	0.0814031	0.0807376	0.594359	0.712706	0.380033	0.303726	0.272685	0.322526	0.279743	0.507794	0.21374	0.576386	0.662212	0.439688	0.516399	0.811684	0.446043	0.259342	0.718947	0.98345	0.565412	0.722668	AT3G60670	--	-	PLATZ transcription factor family protein
PGSC0003DMG400025969	0	0	0	0	1.66815	0	0	0	0	0	0	0	0.293205	0	0	0.42748	0.177349	0.201543	0.0244271	0	0	0	0	0	0	0	0.608563	AT2G45190	AFO,FIL,YAB1	YABBY	Plant-specific transcription factor YABBY family protein
PGSC0003DMG400025967	0.657804	1.15225	6.39628	1.12696	41.8945	17.7052	11.7877	11.8476	11.7034	10.3966	1.41739	4.09027	2.96137	4.33601	3.63268	7.37402	41.3224	3.33985	3.19995	5.06071	8.14583	2.1187	2.80954	18.5329	0.897932	3.82484	27.6135	AT2G45220	--	-	Plant invertase/pectin methylesterase inhibitor superfamily
PGSC0003DMG400025966	18.6378	18.1287	12.879	5.80385	16.4909	14.8968	13.4024	13.0363	11.7784	15.0113	16.4687	12.5435	13.9859	11.8191	13.2808	14.3562	13.1239	16.3538	14.6563	16.6022	11.7114	13.53	13.4858	15.4574	18.429	13.9357	20.501	AT3G60740	CHO,EMB133,TFC D,TTN1	-	ARM repeat superfamily protein
PGSC0003DMG400025965	9.62039	18.8969	7.86569	3.71897	4.43252	1.22105	9.28482	2.53593	3.67606	5.9448	5.60206	2.01105	6.68508	4.54582	7.4216	6.91092	1.81783	5.2977	6.05793	6.35171	11.0737	8.80934	9.55242	4.79298	11.0317	9.67852	7.91132	AT1G62770	--	-	Plant invertase/pectin methylesterase inhibitor superfamily protein
PGSC0003DMG400025957	6.35877	4.57059	11.3664	16.679	10.4855	16.0771	15.0172	14.9778	8.47745	9.06649	16.4687	11.8618	9.79306	15.7006	12.4605	10.0814	23.4545	17.1024	13.2395	8.62387	9.39235	11.9688	11.2814	12.302	20.7807	12.5721	12.932	AT2G45380	--	-
PGSC0003DMG400012763	39.5505	66.5232	37.9455	36.6826	21.0664	10.0126	35.0401	13.3136	23.8194	34.9087	50.2161	19.2924	24.8931	25.037	19.6087	28.8549	18.134	32.4196	34.2224	24.3482	60.0936	24.904	37.9936	27.3999	58.3228	39.213	31.0747	AT4G12110	ATSMO1,ATSMO1-1,SMO1-1	-	sterol-4alpha-methyl oxidase 1-1
PGSC0003DMG400012762	5.97505	3.72561	3.24136	8.00143	3.38397	2.15718	3.14877	2.53593	2.55074	2.19876	3.34099	2.5905	2.1404	2.90233	1.87493	3.34859	2.08386	2.85039	3.51751	4.23447	3.21775	2.4904	2.93921	3.03556	2.05242	2.72728	3.08085	AT2G02390	ATGSTZ1,GST18,GSTZ1	-	glutathione S-transferase zeta 1
PGSC0003DMG400012759	1.67192	1.07543	2.24734	0.394437	3.81292	1.75017	1.1707	1.10947	1.7255	1.08581	0.843684	2.07922	1.26078	1.04904	0.74216	1.21119	1.95084	0.978923	2.51599	1.60084	1.36247	1.48681	1.21026	1.51778	1.06897	1.33038	2.39622	AT5G51600	ATMAP65-3,MAP65-3,PLE	-	Microtubule associated protein (MAP65/ASE1) family protein
PGSC0003DMG400027770	7.94847	10.5239	6.48271	0.169044	16.5386	7.52979	7.22601	3.92277	6.33933	8.44215	9.5505	5.21509	7.06625	4.26608	8.98404	8.83458	9.26651	8.14809	9.59986	6.50663	8.72561	9.99879	7.47769	7.94836	9.6207	11.6408	13.6927	AT4G00730	AHDP,ANL2	HD-ZIP	Homeobox-leucine zipper family protein / lipid-binding START domain-containing protein
PGSC0003DMG400027767	10.4426	30.6882	17.3737	9.91727	5.33809	4.19226	23.9387	6.53795	9.37771	10.9938	19.8772	5.11284	13.5754	12.6933	6.13259	7.26715	5.54217	9.96198	8.89147	14.3559	18.3789	8.69783	13.3561	16.4958	28.4345	22.4834	15.5183	AT2G47140	--	-	NAD(P)-binding Rossmann-fold superfamily protein
PGSC0003DMG400027765	295.847	237.786	310.436	522.572	278.725	396.148	342.57	347.225	323.569	320.829	336.326	314.201	289.804	411.886	339.948	327.948	353.502	335.425	272.68	251.796	337.139	315.389	334.205	341.62	342.583	353.781	304.776	AT1G01820	PEX11C	-	peroxin 11c
PGSC0003DMG400017050	15.4036	22.2768	18.4541	0.845222	24.355	47.7429	24.0598	31.7388	31.5091	26.5208	24.1631	26.0755	32.4872	26.9253	31.0145	30.0304	27.5778	30.3754	23.279	18.7195	27.7422	29.8849	29.1759	27.2002	18.8566	21.6519	20.7672	AT1G01860	PFC1	-	Ribosomal RNA adenine dimethylase family protein
PGSC0003DMG400000132	45.8544	44.4	66.1237	235.31	45.9457	31.7472	50.0169	39.8221	43.8877	34.9359	30.4401	44.5499	38.5565	43.7798	35.7799	45.0991	43.7166	45.232	47.3886	63.672	56.1512	39.8093	39.4199	56.1977	48.0608	41.7739	44.9956	AT3G61113	--	-	Ubiquitin related modifier 1
PGSC0003DMG400000136	0.301494	0.576125	1.46942	1.74679	2.62138	1.01754	2.17992	1.06985	0.637684	0.922936	0.708694	0.818054	0.733014	0.48955	0.273427	2.06615	1.77349	0.834963	2.80912	2.27216	1.24652	0.297362	0.561907	2.03702	0.299311	0.69845	2.168	AT2G45650	AGL6	MIKC_MADS	AGAMOUS-like 6
PGSC0003DMG400000139	2.32972	5.14671	3.06848	0.394437	6.196	2.23859	2.13955	2.77368	2.70078	4.15321	3.8472	2.62459	2.81477	1.32878	3.16395	3.81169	2.57157	2.53368	5.37397	3.71807	4.08741	2.60192	1.6425	6.15099	4.06207	4.05766	7.30275	AT2G45600	--	-	alpha/beta-Hydrolases superfamily protein
PGSC0003DMG400000146	65.9723	56.9979	53.2015	17.806	55.8117	37.6489	41.6606	48.4997	35.5978	55.7291	60.8802	50.6171	41.254	46.7171	37.3424	37.2263	37.066	46.4412	58.1854	64.4724	60.2096	36.6498	46.8544	43.5363	45.1104	52.3837	49.0654	AT2G45510	CYP704A2	-	cytochrome P450, family 704, subfamily A, polypeptide 2
PGSC0003DMG400000148	119.419	117.337	111.589	46.3745	120.774	164.76	149.082	179.219	144.042	114.281	131.311	140.228	144.228	138.333	128.862	119.445	107.917	129.16	98.9543	139.66	115.897	125.524	127.639	131.727	108.564	121.63	111.253	AT2G45510	CYP704A2	-	cytochrome P450, family 704, subfamily A, polypeptide 2
PGSC0003DMG400000156	11.2649	14.9408	21.4362	0.563481	29.0735	20.5543	9.36556	18.7421	19.6932	35.5602	21.0583	28.9387	16.5954	25.9462	27.8896	27.2162	15.6511	20.9317	14.7051	20.3461	28.38	21.5959	19.1481	11.2236	14.1531	13.4036	19.512	AT1G01770	--	-
PGSC0003DMG400000184	19.6793	59.1488	14.4781	7.4943	23.7831	69.8032	19.377	50.2035	79.1479	16.3685	2.22733	20.2809	59.55	24.8621	53.9824	14.3918	23.5875	19.78	15.9998	16.0084	47.1357	10.928	27.2309	27.8392	4.87449	10.1774	25.5977	AT1G01580	ATFRO2,FRD1,FRO2	-	ferric reduction oxidase 2
PGSC0003DMG400000193	5.01576	2.38132	4.40825	3.94437	8.29311	1.99438	1.37254	1.50571	1.20035	6.05338	2.53105	6.78303	1.20214	3.56672	0.937465	5.27225	5.32048	0.77738	7.45027	7.53943	2.92786	2.4904	1.51283	4.87287	0.598622	3.39247	15.9748	AT3G61510	ACS1,AT-ACS1	-	ACC synthase 1
PGSC0003DMG402000198	23.4617	22.0848	33.7533	19.0457	33.3154	26.5781	33.4254	21.3177	25.2823	35.6959	22.4757	53.787	23.2512	28.6387	33.3972	27.4656	25.76	29.1373	43.3826	37.9553	34.1197	24.1606	27.7063	25.6824	20.9945	27.2395	24.7609	AT5G52900	--	-
PGSC0003DMG400000204	286.008	312.413	390.13	352.007	319.904	789.081	666.166	767.595	727.035	421.13	415.194	450.952	680.559	706.246	726.536	693.265	717.467	631.031	379.524	320.942	379.376	716.753	545.871	559.221	533.286	440.456	423.56	AT4G01150	--	-
PGSC0003DMG400000208	8.46923	4.30173	28.0485	57.8132	87.3159	39.277	25.1498	11.4513	21.6438	19.6531	2.5648	16.1907	8.12179	9.75603	20.9758	31.206	48.5051	5.72958	37.7399	46.2952	9.56628	10.1846	13.1832	104.088	13.64	9.71178	85.3129	AT5G41761	--	-
PGSC0003DMG400000215	275.949	281.418	394.322	291.432	240.309	224.795	359.686	309.859	344.387	316.431	228.908	265.084	382.78	279.358	302.489	338.956	244.388	286.623	235.575	287.738	314.354	365.123	265.004	280.989	272.544	316.265	266.056	AT5G53160	PYL8,RCAR3	-	regulatory components of ABA receptor 3
PGSC0003DMG402000216	123.229	96.0976	52.0778	25.0749	39.3684	62.2734	128.736	144.073	112.345	56.7606	69.1483	47.8562	187.3	82.5591	72.0286	74.987	27.1345	92.9113	67.4188	64.2917	44.1788	125.784	67.1695	97.9366	80.8139	122.628	110.454	AT4G23850	LACS4	-	AMP-dependent synthetase and ligase family protein
PGSC0003DMG400000219	8.66109	8.52665	6.09375	12.3402	5.05212	4.51787	7.06454	7.4493	5.21401	5.15759	10.023	5.21509	5.92275	6.32918	4.14047	4.41729	4.61109	5.38407	6.37548	6.71319	4.20337	6.57913	6.44032	7.02971	5.04552	9.91133	5.36296	AT1G28040	--	-	RING/U-box superfamily protein
PGSC0003DMG400000221	4.44018	7.18236	9.94016	1.46505	7.62585	5.2505	6.45901	6.89456	3.86362	7.46493	10.8329	7.60108	5.45362	7.69293	5.54667	6.98217	5.85253	5.12495	8.30522	5.68039	9.59527	4.75779	12.0594	6.79006	5.00277	12.1397	7.03651	AT2G46495	--	-	RING/U-box superfamily protein
PGSC0003DMG400000243	57.5853	71.9772	74.2919	46.1491	63.0085	70.6579	80.778	75.3251	66.4692	71.5819	85.0096	63.6719	70.8971	58.6061	46.8342	55.0024	73.9547	66.5955	69.3242	73.8967	64.355	53.711	81.1307	71.1358	66.8318	88.4038	63.4807	AT2G46620	--	-	P-loop containing nucleoside triphosphate hydrolases superfamily protein
PGSC0003DMG400000244	5.20762	9.52526	2.93883	4.73324	6.33898	9.15785	11.0207	18.6232	10.7281	3.88176	9.48301	2.07922	15.1001	10.6652	10.0387	6.30532	8.29109	11.2288	5.15412	5.34473	3.36269	9.88728	7.60736	10.1851	7.44001	7.35035	9.81307	AT2G46660	CYP78A6	-	cytochrome P450, family 78, subfamily A, polypeptide 6
PGSC0003DMG400005404	149.239	258.603	130.778	99.0036	110.241	85.7989	148.113	132.225	168.911	114.471	118.116	115.277	186.508	82.2794	92.9653	120.478	66.9051	97.7483	114.832	135.348	145.523	125.673	135.333	132.286	102.664	130.876	114.904	AT3G27890	NQR	-	NADPH:quinone oxidoreductase
PGSC0003DMG401003297	100.068	74.5505	58.7766	17.8623	84.2656	13.0245	23.535	17.1968	23.2942	45.7668	32.2962	80.3397	28.5875	17.4839	17.4994	42.4273	14.454	25.0201	71.9134	55.1514	70.5586	22.5995	47.2002	25.8022	13.8538	38.581	27.1191	AT5G13750	ZIFL1	-	zinc induced facilitator-like 1
PGSC0003DMG400027506	39.249	48.6633	49.3118	0.845222	59.6246	79.5308	37.22	55.5528	55.5911	75.2193	65.4699	51.776	55.8556	54.41	65.0367	54.9311	45.7562	63.8027	40.0116	44.1521	54.7597	54.0455	51.609	51.4447	48.8732	62.4946	63.8991	AT5G23630	MIA,PDR2	-	phosphate deficiency response 2
PGSC0003DMG400027505	6.24914	2.88062	2.20412	0.112696	2.95501	1.62806	1.97807	1.14909	1.87554	1.9816	3.27349	1.67019	1.43671	1.39871	1.6015	1.88803	2.79325	1.32442	3.85948	3.45987	2.43505	2.00719	1.81539	1.03848	3.97656	2.49446	2.51032	AT2G44190	EDE1	-	Family of unknown function (DUF566)
PGSC0003DMG402027501	12.0872	40.3671	70.7912	126.671	44.6589	177.947	134.226	163.013	183.991	79.3725	93.2439	57.5365	142.439	94.8678	118.707	81.0786	130.928	92.1627	61.5075	57.3203	53.4262	130.728	78.9263	83.1982	138.923	59.9004	71.1258	AT2G26690	--	-	Major facilitator superfamily protein
PGSC0003DMG401027501	10.3604	12.1754	18.4973	2.53566	15.8236	12.5768	11.5051	12.957	10.6531	18.323	13.9714	14.2137	14.1032	12.6234	14.2573	10.8651	10.5966	9.90439	12.2868	11.8255	15.7409	13.6786	12.2755	9.34632	10.8607	14.9003	12.8939	AT5G50350	--	-
PGSC0003DMG400019435	344.963	399.331	617.284	388.238	466.082	312.547	385.885	319.369	366.518	537.285	312.501	544.04	301.357	303.731	298.622	322.533	518.526	305.28	617.176	586.63	496.374	278.368	359.361	449.741	259.588	405.367	481.639	AT3G04720	HEL,PR-4,PR4	-	pathogenesis-related 4
PGSC0003DMG402019427	1.80896	0.960208	1.16689	2.59201	1.71582	1.30245	1.25143	0.990598	1.57546	1.60157	2.63229	0.783968	1.23146	0.874197	1.05465	1.49618	1.19711	2.38972	0.854949	0.619679	1.62337	1.15228	1.16704	1.67754	2.13793	1.09756	0.836774	AT2G38760	ANN3,ANNAT3	-	annexin 3
PGSC0003DMG401022475	58.0512	50.9678	90.5851	5.24037	97.2772	215.962	89.6591	130.521	126.487	137.653	107.35	106.995	117.165	129.626	159.721	115.883	152.122	126.281	82.3194	74.6197	94.9961	131.843	118.519	92.3448	117.843	101.475	87.7852	AT5G58140	NPL1,PHOT2	-	phototropin 2
PGSC0003DMG400022473	63.3685	62.2983	77.8358	35.6683	80.691	123.896	83.9267	103.537	106.868	100.546	78.8338	80.3738	111.77	93.0145	99.3713	94.4017	106.365	91.2989	69.4707	65.9442	84.2413	102.924	92.3256	88.5503	80.6429	80.2552	74.625	AT3G04870	PDE181,SPC1,ZDS	-	zeta-carotene desaturase
PGSC0003DMG400028593	4.93353	8.21938	7.56317	30.6534	8.38843	9.84978	10.9803	9.4305	8.66501	5.83622	8.87555	8.21463	6.24528	8.07758	5.42949	7.65901	7.75904	6.30541	8.40293	13.1165	10.0591	4.75779	6.35387	17.2947	9.66346	8.01554	9.39469	AT3G21510	AHP1	-	histidine-containing phosphotransmitter 1
PGSC0003DMG401028595	3.78237	1.95882	1.16689	1.5214	3.098	1.91297	2.09918	1.8227	2.81331	1.57442	0.978673	4.12436	2.31632	2.51769	3.24207	3.09923	1.86217	3.1671	4.98313	2.8402	2.52202	2.23021	1.08059	1.67754	0.98345	1.89579	2.32015	--	--	-
PGSC0003DMG400028604	3.50829	5.14671	7.39029	1.85949	6.67261	2.19788	4.07725	0.990598	2.51323	6.02623	3.50972	4.46521	1.55399	2.90233	1.99211	3.59795	11.173	4.08844	20.6409	9.50175	7.42111	2.71343	4.92749	15.7769	2.86483	7.1508	32.0636	AT1G54820	--	-	Protein kinase superfamily protein
PGSC0003DMG402024737	13.4028	17.4758	12.6629	9.29744	12.392	11.4778	20.1037	15.5722	16.7298	10.3966	13.229	8.82817	23.779	10.3505	12.9683	15.1043	9.66555	15.5764	12.0181	16.2666	12.7261	15.0168	16.4682	13.4203	11.3311	14.2018	12.8559	AT1G28590	--	-	GDSL-like Lipase/Acylhydrolase superfamily protein
PGSC0003DMG400024748	231.547	216.546	129.049	259.821	137.361	73.3035	149.405	68.8268	110.019	91.805	135.124	87.9749	125.199	92.9795	94.684	115.491	83.7533	109.668	174.239	158.715	133.377	116.268	115.45	155.732	215.033	140.754	146.169	--	--	-
PGSC0003DMG400024751	2.35713	1.07543	0.432181	0.450785	0.476615	1.62806	3.43135	0.950974	1.98807	0.380033	1.07992	0.204513	2.52157	1.18891	0.546855	1.78116	0.576386	2.62006	0.659532	1.0328	0.579775	1.3753	1.25348	1.83731	2.6938	2.12861	3.11888	AT1G47980	--	-
PGSC0003DMG400024752	10.936	9.7173	16.3797	39.5564	24.7363	18.5599	22.6873	19.5742	27.5705	17.1015	14.2414	17.7586	21.0228	18.463	18.3196	19.6997	30.3711	15.1157	22.8638	17.0412	11.3056	15.0911	17.4191	29.1972	26.7242	14.867	20.3488	AT2G29420	ATGSTU7,GST25,GSTU7	-	glutathione S-transferase tau 7
PGSC0003DMG400024754	110.566	106.66	243.015	14.2561	101.614	80.2228	84.1689	67.5588	94.1147	228.345	90.2742	59.0362	178.914	95.1476	193.43	270.381	156.555	129.419	100.347	144.902	194.456	256.958	202.632	151.538	126.095	235.178	288.154	AT1G09090	ATRBOHB,ATRBOHB-BETA,RBOHB	-	respiratory burst oxidase homolog B
PGSC0003DMG400024755	97.6291	89.0689	81.8551	15.3267	178.397	35.4918	43.8809	17.5534	50.9772	70.6318	57.1343	78.2264	40.0225	25.3867	41.3657	99.0328	30.8588	39.9631	161.61	89.7244	85.8646	40.4412	52.2574	85.9941	62.6842	55.6432	101.858	AT5G13870	EXGT-A4,XTH5	-	xyloglucan endotransglucosylase/hydrolase 5
PGSC0003DMG402024761	3.01494	7.72007	10.4588	0.563481	7.81649	6.26804	7.87192	7.72667	9.82784	7.65494	7.82939	6.03315	10.79	9.93087	7.4216	10.5445	7.31567	7.68742	6.39991	8.31403	9.0155	8.40047	7.6938	7.18947	6.79863	9.01333	9.96521	AT3G05580	--	-	Calcineurin-like metallo-phosphoesterase superfamily protein
PGSC0003DMG400024762	1.72674	9.06436	2.50665	0.788873	2.24009	0.284911	1.69549	0.356615	0.825239	1.95445	3.74596	1.22708	1.52467	0.174839	0.546855	1.63867	0.177349	0.806171	1.36792	1.91068	4.02943	1.0036	3.93335	2.23672	2.30897	2.26165	1.02695	AT4G15920	--	-	Nodulin MtN3 family protein
PGSC0003DMG400024764	0.0822255	0.0768166	1.12367	1.57775	2.33542	0.0407016	0.847745	1.66421	0.45013	1.76444	2.19358	0.85214	0.762334	1.71343	1.17183	1.17557	3.76868	2.15939	1.58776	0.671319	0.69573	1.89568	1.4696	0.878713	3.59173	0.931266	2.28211	--	--	-
PGSC0003DMG400039535	0.657804	1.92042	0.172872	0.563481	0.238308	0	0.0403688	0.0396239	0.412619	0.434323	0.236231	0.136342	0	0.384646	0	0.0356233	0	0.230335	0.635105	0.671319	0.956628	0.0371702	0.259342	0.159766	0.0427587	0.332595	0.0380352	AT4G02330	ATPMEPCRB	-	Plant invertase/pectin methylesterase inhibitor superfamily
PGSC0003DMG400024771	1.78155	2.15087	2.98205	3.26819	1.57283	2.44209	3.02766	2.57556	1.16284	2.14447	2.05859	2.24965	2.46293	1.084	1.56244	1.92366	3.94603	1.0653	1.90532	1.60084	2.20314	2.26738	2.2044	2.07696	1.24	2.09535	1.86372	AT1G09155	AtPP2-B15,PP2-B15	-	phloem protein 2-B15
PGSC0003DMG400024774	18.8571	13.2893	5.70479	5.69116	4.19421	9.23925	15.5824	12.5608	10.5405	3.52887	7.59315	2.72685	19.1463	11.994	7.9294	7.44527	3.50265	10.7969	9.59986	7.95255	5.56584	13.9017	7.65058	15.5772	11.8442	14.4679	13.6927	AT5G27020	--	-
PGSC0003DMG400024794	21.4335	41.5962	27.9189	11.4387	16.2049	10.7045	37.9063	32.4124	22.619	11.971	28.1115	8.75999	33.0149	27.0302	16.6791	19.7353	6.82796	21.4787	15.5356	22.6957	24.0896	24.7182	26.4529	33.4311	21.8497	48.2596	29.2871	AT4G38140	--	-	RING/U-box superfamily protein
PGSC0003DMG400024776	122.872	92.4488	80.6882	29.6954	109.86	55.639	62.1276	68.906	65.2689	66.5871	78.6313	74.886	70.8384	54.8296	76.0519	73.4196	59.3234	54.0135	96.6825	80.8681	66.964	77.3884	69.0281	75.0901	62.3422	81.0867	83.1829	--	--	-
PGSC0003DMG400024783	10.6071	17.7446	9.63763	20.6798	9.05569	4.11086	8.59855	4.04164	7.05204	6.54199	4.65713	7.19206	8.29771	5.73473	6.17165	4.91601	6.07422	6.85246	9.06246	11.8255	9.59527	6.02158	6.78611	8.26789	9.74898	8.11532	9.31862	AT3G16870	GATA17	GATA	GATA transcription factor 17
PGSC0003DMG400002772	0.328902	0	0.21609	0	0.0476615	0	0	0.277368	0	0.352887	0.134989	0.374941	0	0	0.0390611	0.0356233	0	0.0287918	0.0244271	0.0516399	0.115955	0	0.172894	0.0399415	0	0.266076	0.0380352	AT2G24100	--	-
PGSC0003DMG400002763	6.90694	7.02872	2.07447	0.788873	6.24366	2.5235	4.07725	1.38684	3.451	4.53325	4.08343	3.16996	3.1373	2.90233	3.86704	5.48599	3.45832	3.91569	6.15563	1.291	6.63842	3.75419	3.37144	8.50754	8.20967	5.7539	9.66093	AT1G18610	--	-	Galactose oxidase/kelch repeat superfamily protein
PGSC0003DMG400002762	142.332	93.409	120.622	33.8652	124.206	131.344	109.803	130.64	134.289	146.421	90.0717	98.7118	180.644	152.075	227.609	317.689	118.868	188.097	109.775	90.8863	112.679	333.343	142.768	122.9	106.17	163.604	165.947	--	--	-
PGSC0003DMG400002756	34.288	30.8035	52.8989	17.3552	38.2722	59.0987	39.077	50.4016	52.9278	68.4059	42.5554	44.1408	48.1736	37.2757	40.272	41.2518	57.0622	35.2124	30.4606	38.8332	47.7444	41.2218	47.7621	39.9415	50.7546	43.8693	32.7483	AT1G56560	--	-	Plant neutral invertase family protein
PGSC0003DMG400018250	16.9933	15.6322	6.91489	5.18403	8.81738	6.95997	7.42786	6.93419	7.38964	8.06212	10.3604	6.64669	7.5647	6.25925	5.27324	6.23408	8.11374	6.30541	11.5785	8.88207	9.94313	4.94364	6.82933	9.46614	11.3738	8.48118	12.2854	AT4G10710	SPT16	-	global transcription factor C
PGSC0003DMG400018249	144.47	244.123	103.81	40.9651	94.8464	198.501	130.997	226.173	212.386	150.194	135.799	122.879	195.92	127.493	169.72	125.893	73.0237	92.7673	96.4871	101.137	211.096	131.508	159.193	131.927	63.5822	156.286	129.548	AT3G53480	ABCG37,ATPDR9,PDR9,PIS1	-	pleiotropic drug resistance 9
PGSC0003DMG400018240	269.289	377.554	392.809	1393.66	316.234	236.028	361.018	300.429	390.788	348.11	312.703	445.839	335.837	333.104	311.278	319.22	319.628	324.167	309.125	375.887	363.954	309.405	377.385	326.881	327.275	278.681	249.511	AT3G05890	RCI2B	-	Low temperature and salt responsive protein family
PGSC0003DMG400018235	0	0.192042	0.691489	0.845222	0.428954	0.447717	0.0807376	0.594359	0.187554	0.597194	0.539958	0.0681712	0.381167	0.734325	0.0390611	0.569973	0.84241	0.604629	0.439688	0.10328	0.318876	0.111511	0.216118	0.51924	0.470345	0.332595	0.646598	AT1G59740	--	-	Major facilitator superfamily protein
PGSC0003DMG400018234	347.019	177.754	176.027	65.7582	299.028	76.6817	100.195	74.7307	108.894	177.122	124.798	151.306	171.936	242.712	303.387	417.576	121.529	273.062	216.937	170.773	156.046	414.968	144.669	143.789	144.225	236.342	316.757	AT5G26710	--	-	Glutamyl/glutaminyl-tRNA synthetase, class Ic
PGSC0003DMG401018223	1.42524	0.960208	1.64229	1.46505	3.19332	4.96559	2.4625	3.44728	4.65135	3.25742	2.02484	2.28373	2.72681	1.71343	3.0077	2.35114	4.65542	4.17482	1.90532	3.15004	1.91326	2.37889	2.89598	1.07842	2.6938	1.62972	1.90176	AT5G49730	ATFRO6,FRO6	-	ferric reduction oxidase 6
PGSC0003DMG400018220	8.44182	9.17959	6.65559	12.7347	8.00714	4.15156	10.9803	4.39826	6.78946	4.69612	6.412	4.94241	8.73752	5.7697	5.15606	6.51906	4.47807	5.61441	7.52355	6.30007	6.75437	6.50479	5.14361	5.99123	11.0745	5.52108	5.40099	AT5G49800	--	-	Polyketide cyclase/dehydrase and lipid transport superfamily protein
PGSC0003DMG401018218	7.4003	12.3291	10.4156	1.91584	9.294	17.461	11.5858	16.6024	17.2925	11.781	8.47059	9.03268	18.7651	9.96584	12.4214	13.43	11.1287	10.9121	9.35559	9.55339	13.5957	10.0731	9.46597	12.2221	8.33794	8.88029	8.71005	AT2G02500	ATMEPCT,ISPD,MCT	-	Nucleotide-diphospho-sugar transferases superfamily protein
PGSC0003DMG400018216	41.5787	36.1038	37.6862	6.64908	42.4188	34.8405	35.4842	36.6125	30.6089	45.0339	46.2001	44.3453	32.8097	38.9542	44.4515	37.3332	30.5928	42.6695	35.1995	39.298	38.2651	41.928	38.9445	28.3185	35.0621	35.9203	35.3347	AT1G27170	--	-	transmembrane receptors;ATP binding
PGSC0003DMG400020708	2.16527	3.07267	12.879	0.338089	20.7328	27.1886	3.55245	7.01344	14.4042	16.7486	6.54699	10.6688	6.12799	5.66479	6.28883	6.23408	15.2964	5.95991	6.88845	6.97139	11.9144	5.87289	6.26742	19.3317	7.35449	5.52108	16.6594	AT1G59740	--	-	Major facilitator superfamily protein
PGSC0003DMG400020705	72.7696	39.7526	36.3896	87.903	55.0014	29.8342	40.6514	47.5883	36.9857	44.6538	46.4364	47.379	36.592	43.0454	39.9985	37.4401	46.6429	42.6695	50.6618	47.9218	35.1633	34.2709	40.8463	39.6619	36.858	36.1198	40.4694	AT1G10320	--	C3H	Zinc finger C-x8-C-x5-C-x3-H type family protein
PGSC0003DMG400024904	1.97341	4.87786	8.47075	2.02853	8.53141	4.43647	4.56167	5.07186	5.1765	8.4693	7.89688	3.68124	4.54468	4.16118	3.35925	3.02798	9.79856	3.22469	6.88845	5.29309	5.18898	3.53117	5.92164	8.9469	6.24277	6.85146	8.40577	AT5G49890	ATCLC-C,CLC-C	-	chloride channel C
PGSC0003DMG400024910	2.74085	11.5225	2.76596	0.338089	2.76437	7.774	12.7565	19.5742	10.278	1.92731	9.68549	2.18148	14.1911	6.99357	5.19512	3.52671	4.34506	4.17482	3.85948	2.37544	4.78314	9.70143	6.65644	13.0209	8.29518	11.0422	5.89545	AT1G76690	ATOPR2,OPR2	-	12-oxophytodienoate reductase 2
PGSC0003DMG400024914	1.97341	1.45952	3.97606	2.47932	4.19421	1.66876	1.33217	0.158496	1.7255	4.04463	1.34989	2.8291	0.879616	0.664389	0.429672	1.03308	2.17253	1.23805	3.63964	3.25332	5.79775	1.04077	1.81539	4.47345	2.65104	1.59646	2.73853	AT1G09812	--	-
PGSC0003DMG400024920	6.16691	3.37993	6.30984	2.87375	8.19778	2.97121	6.9838	3.84352	4.12619	5.91765	1.99109	11.7254	4.72061	3.88143	2.65615	4.66665	1.68482	4.49153	7.64569	11.9805	3.07281	2.93645	3.89013	5.07257	2.95035	3.39247	4.60226	AT1G80160	--	-	Lactoylglutathione lyase / glyoxalase I family protein
PGSC0003DMG400024929	329.423	269.319	230.741	673.642	243.503	113.313	224.935	180.527	202.146	185.022	227.693	241.939	184.661	215.367	199.094	200.951	230.244	207.906	254.018	255.592	236.49	195.627	222.083	233.858	256.338	202.085	218.664	AT2G32060	--	-	Ribosomal protein L7Ae/L30e/S12e/Gadd45 family protein
PGSC0003DMG400004532	34.6718	31.2644	31.2899	287.601	42.7524	50.8362	115.576	86.6179	97.8283	16.7757	30.1701	51.8101	91.9785	109.974	114.605	93.3686	73.8661	76.6727	46.6314	60.3929	13.6537	102.032	43.3965	72.7335	61.3587	31.6963	51.0812	AT1G60950	ATFD2,FED A	-	2Fe-2S ferredoxin-like superfamily protein
PGSC0003DMG400023771	56.2697	78.2761	110.984	4.50785	126.684	162.196	91.7583	135.197	113.433	153.017	124.089	105.188	127.515	131.619	135.893	105.267	91.2463	119.285	85.0797	90.8863	105.229	126.007	84.7183	107.163	111.472	121.963	149.44	AT1G22930	--	-	T-complex protein 11
PGSC0003DMG400023769	29.5738	23.6595	25.9741	6.87447	77.45	28.6132	24.4231	25.6763	29.8586	33.1714	16.03	45.2316	26.799	18.0084	21.7961	28.178	37.5094	22.2849	65.0006	52.6985	23.8577	18.994	25.6748	36.8261	18.3435	15.5322	47.0875	AT4G22200	AKT2,AKT2/3,AKT3,KT2/3	-	potassium transport 2/3
PGSC0003DMG400023764	0.493353	4.57059	1.25332	0.281741	1.04855	4.63998	3.2295	8.40027	4.57632	0.868646	3.67846	0.30677	3.1373	2.09807	2.07024	1.70992	2.43856	1.43959	1.83203	1.13608	1.33348	4.31175	2.98243	3.83439	2.6938	2.66076	2.09193	AT1G07750	--	-	RmlC-like cupins superfamily protein
PGSC0003DMG400023752	422.283	402.173	327.55	794.057	296.598	144.816	310.557	220.111	263.589	256.223	307.472	286.557	246.234	246.034	214.953	250.966	254.94	254.088	317.259	344.981	343.922	218.115	284.195	339.143	378.97	295.877	298.956	AT5G24510	--	-	60S acidic ribosomal protein family
PGSC0003DMG400029754	21.7075	26.8474	32.3704	55.1648	25.213	15.3445	17.3586	11.4513	18.7554	20.1689	13.6002	24.2348	18.3547	10.0707	14.8432	21.1246	24.6959	11.4879	30.8759	36.3029	25.597	18.2877	17.3327	15.8168	19.6262	13.4701	22.0604	AT1G25275	--	-
PGSC0003DMG400029751	170.316	176.064	145.559	432.19	141.459	89.9504	164.705	142.488	179.714	93.7595	76.3365	198.105	172.229	127.947	123.042	154.641	101.4	112.058	150.105	210.355	105.142	134.519	134.771	138.397	104.203	89.0025	99.1196	AT1G25275	--	-
PGSC0003DMG400029748	0.877072	0.0384083	1.4262	0.0563481	2.4784	0.691926	0.645901	0	0.300087	0.841501	0.202484	0.579455	0.0293205	0.384646	0.0390611	0.605596	0.310362	0.0287918	1.41677	0.413119	1.10157	0.185851	0.302565	1.27813	0	0.498893	1.25516	AT2G39510	--	-	nodulin MtN21 /EamA-like transporter family protein
PGSC0003DMG400029747	11.9775	13.3661	26.1469	1.46505	25.5466	14.8154	11.384	15.176	14.2166	29.9954	17.9198	22.5306	12.9304	16.9944	17.3822	17.3129	23.1884	16.2098	18.7112	13.9944	31.7716	10.9652	20.1422	17.8539	17.189	22.1176	25.7118	AT1G76870	--	Trihelix
PGSC0003DMG400029744	2.05564	5.33876	12.6629	9.91727	4.67083	1.75017	2.66434	2.29819	4.98894	9.96228	1.2149	9.16902	4.07556	2.37781	6.95287	4.34604	3.50265	3.36865	2.29615	5.21563	27.3654	2.56475	4.40881	3.87433	0.598622	1.72949	5.5151	AT3G43660	--	-	Vacuolar iron transporter (VIT) family protein
PGSC0003DMG400029741	2.00082	2.07405	4.45146	17.2989	2.95501	9.03575	16.0668	13.6703	10.1654	5.9448	14.2414	4.94241	8.12179	9.65113	6.36695	5.41474	15.3407	9.38614	3.32209	4.80251	5.9137	5.64987	6.69966	10.0253	10.9035	6.51886	4.83047	AT5G64530	ANAC104,XND1	NAC	xylem NAC domain 1
PGSC0003DMG400012567	24.2839	39.5222	27.0545	14.4815	30.6464	23.2406	25.5534	13.8684	27.1954	20.1689	19.2697	17.0428	22.4302	18.1483	14.2182	18.4172	19.4641	19.6648	32.3659	35.9672	24.6404	18.8453	22.0873	31.3141	31.2566	18.1597	29.3632	AT5G64080	--	-	Bifunctional inhibitor/lipid-transfer protein/seed storage 2S albumin superfamily protein
PGSC0003DMG400012566	6.98917	8.21938	11.4096	8.56491	12.2967	31.7472	18.0449	27.1424	25.6574	13.1383	13.2627	11.2823	25.1277	19.4421	24.7647	18.3816	23.9865	18.8299	11.2365	9.65667	12.3782	21.6331	18.1971	17.0151	15.9917	12.7717	12.1332	AT4G33500	--	-	Protein phosphatase 2C family protein
PGSC0003DMG400012562	18.3089	30.381	49.744	11.7204	46.6606	69.0298	48.927	73.1854	49.8144	68.9488	72.1181	57.2638	52.9822	64.2709	72.263	52.4375	89.5172	72.6994	50.0267	36.4836	50.6433	61.4424	67.0831	51.0053	71.6208	51.4525	54.9608	AT5G64170	--	-	dentin sialophosphoprotein-related
PGSC0003DMG400012553	3.12457	3.72561	5.44548	1.63409	5.29043	3.82595	2.70471	2.85292	3.22593	3.06741	2.69979	4.43113	3.75303	2.79743	4.17953	3.91856	5.14314	5.03857	5.98464	4.49267	3.3337	5.53836	1.90184	5.8714	4.78897	3.95788	10.2315	AT1G02170	AMC1,ATMC1,ATMCPB1,LOL3,MCP1B	-	metacaspase 1
PGSC0003DMG400012550	210.141	268.244	185.881	85.1983	148.466	143.269	254.081	230.532	223.602	170.2	221.383	141.796	276.639	170.433	143.549	169.567	128.756	191.552	151.521	153.732	214.864	186.297	184.695	193.676	164.493	209.701	173.098	AT5G64250	--	-	Aldolase-type TIM barrel family protein
PGSC0003DMG400012547	0	0.0384083	0	0	0.142985	0	0	0	0	0	0	0	0.0586411	0.0349679	0	0.0356233	0	0	0	0.20656	0.115955	0	0	0	0	0	0	AT1G17840	ABCG11,ATWBC11,COF1,DSO,WBC11	-	white-brown complex homolog protein 11
PGSC0003DMG400012596	2.11046	1.8436	1.85838	0.732525	1.66815	2.84911	2.17992	2.9718	2.85082	2.30734	1.38364	2.28373	2.34564	1.74839	2.18742	3.0636	1.90651	3.10952	2.63813	2.37544	3.01483	3.08513	2.89598	1.95713	1.66759	2.02883	1.74962	--	--	-
PGSC0003DMG400012543	9.56557	17.2837	19.5778	0.281741	16.9675	28.6539	17.0356	24.1706	28.2082	28.611	23.4544	18.1676	26.0953	20.0716	25.1944	22.6564	26.0704	21.2196	17.2944	14.769	23.6258	20.4065	25.8477	20.0906	23.7311	21.8515	18.9035	AT5G64290	DCT,DIT2.1	-	dicarboxylate transport 2.1
PGSC0003DMG400033578	10.936	16.2083	15.3856	0	29.1212	14.734	12.7565	20.7233	17.0674	19.3817	17.5486	20.724	19.938	16.7846	20.3508	15.8524	13.6559	21.5939	17.3188	16.4215	15.8278	18.6595	19.7532	17.8539	16.4621	16.7295	24.913	AT5G09460	--	-	sequence-specific DNA binding transcription factors;transcription regulators
PGSC0003DMG400003107	7.26325	11.1768	11.1071	76.408	16.3479	4.72138	14.8153	7.68704	16.9174	8.22499	9.75299	15.5089	8.79616	14.162	9.84339	10.3308	11.2174	9.61647	13.1174	13.7879	8.69662	10.2962	7.17512	13.2606	8.93656	8.44792	10.6498	--	--	-
PGSC0003DMG400005120	77.8402	60.9156	131.815	47.8959	93.226	244.454	168.176	205.529	214.037	162.817	108.093	119.913	183.693	230.123	213.937	182.106	209.583	176.811	108.505	82.5722	134.479	180.127	139.223	152.936	149.784	110.122	116.54	AT2G22780	PMDH1	-	peroxisomal NAD-malate dehydrogenase 1
PGSC0003DMG402005133	21.2964	26.617	31.8517	0.394437	38.0816	62.5176	29.1463	47.4695	42.0872	40.2563	31.5875	35.2786	42.5734	43.1154	46.3655	46.9871	34.0511	40.8556	26.8698	25.5618	35.5692	45.8681	33.1093	32.792	30.1449	37.7495	36.2095	AT4G33760	--	-	tRNA synthetase class II (D, K and N) family protein
PGSC0003DMG400025836	1.39783	2.49654	0.605053	1.23966	2.09711	0.447717	1.77623	1.90195	0.750217	0.542904	0.944926	0.477198	1.90584	0.594454	0.781221	1.17557	1.15277	1.00771	2.68698	0.671319	1.36247	1.59832	1.42638	2.07696	3.07863	1.49668	1.44534	AT4G33800	--	-
PGSC0003DMG400025837	44.3744	42.71	23.2946	13.2982	17.0628	21.4497	61.4817	61.0605	49.8144	27.5252	32.465	19.497	88.548	36.5764	36.0924	39.3637	13.1682	50.6736	28.3599	24.9421	19.6544	70.2517	27.3605	49.8071	46.2221	55.876	53.5155	AT1G60030	ATNAT7,NAT7	-	nucleobase-ascorbate transporter 7
PGSC0003DMG400025844	9.89447	9.02595	25.0665	1.74679	15.204	3.29683	20.6285	5.07186	8.66501	27.6338	4.85962	24.9847	17.475	10.3155	15.6635	29.5673	21.2376	14.1944	24.8668	10.8186	19.1326	27.8405	26.669	21.3288	7.56829	22.0178	18.0287	AT3G19615	--	-
PGSC0003DMG400025850	0.822255	1.30588	1.51263	2.36662	2.28775	0.936136	1.97807	0.792479	1.50043	1.05866	0.843684	0.61354	0.879616	2.34285	0.859343	1.78116	2.17253	1.46838	3.32209	3.3566	0.898651	1.30096	1.42638	4.95275	3.33518	1.76275	8.48184	AT3G19550	--	-
PGSC0003DMG400025854	25.2981	22.8529	16.639	9.80457	23.6878	18.275	21.1129	15.176	17.7426	19.1102	22.1045	22.0534	21.9611	15.246	16.4056	17.9898	20.6612	19.3193	22.6684	19.2101	21.4227	21.5959	18.1107	18.8125	26.04	20.7207	20.7672	AT3G19540	--	-	Protein of unknown function (DUF620)
PGSC0003DMG400025866	68.7405	55.0007	78.6569	106.611	67.727	106.597	96.1988	103.062	110.169	76.468	56.9318	85.214	109.131	98.8891	93.9418	109.399	101.089	87.9015	68.4936	63.3622	93.2857	103.742	94.1843	99.5343	73.716	67.2507	67.3983	AT4G34190	44805	-	stress enhanced protein 1
PGSC0003DMG402025870	7.18103	4.95467	6.52593	4.50785	4.24188	6.51225	4.64241	6.53795	5.58912	5.9448	8.57183	5.38552	4.48604	4.8955	4.72639	5.52161	4.16771	4.72186	4.61673	6.35171	8.11684	5.38968	4.53848	5.15246	7.22622	9.57874	4.98261	AT5G43060	--	-	Granulin repeat cysteine protease family protein
PGSC0003DMG400025875	10.4152	17.8983	11.7121	16.8481	11.6771	4.76208	12.6354	11.0551	11.5909	10.8852	10.3267	13.0207	11.435	8.74197	7.65597	7.19591	8.64579	12.4381	15.2181	13.9944	12.2912	7.95443	5.70552	12.5017	17.4455	9.64526	13.0461	AT5G67210	--	-	Protein of unknown function (DUF579)
PGSC0003DMG400025881	6.87954	9.75571	16.5957	0.563481	16.0619	8.18101	7.67007	9.4305	7.31462	17.943	12.7228	14.7591	7.15421	9.40635	8.08564	6.8753	10.1089	8.55118	11.6762	12.8583	16.9004	4.4976	11.8	9.46614	9.70622	11.5411	10.4597	AT5G53390	--	-	O-acyltransferase (WSD1-like) family protein
PGSC0003DMG400025891	12.6901	31.6869	22.4734	6.76177	7.4352	4.76208	28.0967	12.2834	11.8909	14.577	15.625	12.1004	19.9673	9.96584	9.88245	10.0101	8.51278	14.3383	12.238	16.7313	28.4669	14.3105	15.6037	15.4973	25.1421	20.122	17.7244	AT4G34419	--	-
PGSC0003DMG402025892	4.46759	3.99446	4.5379	5.40942	3.19332	10.7452	5.692	6.57757	7.87728	7.70923	5.39958	5.01058	7.74062	7.51809	4.14047	5.6641	5.0988	5.18253	4.76329	5.93859	6.29055	4.57194	6.31065	6.63029	7.09794	4.92241	5.40099	AT2G15680	--	-	Calcium-binding EF-hand family protein
PGSC0003DMG402025899	45.1418	68.7893	62.3637	11.495	66.0112	68.6228	82.4735	78.0195	79.7856	55.5391	85.3133	59.2407	76.8491	76.2999	78.5518	85.2822	82.7335	87.8151	57.4282	70.4885	51.1651	91.5131	71.708	85.1953	87.4843	61.4303	77.2875	AT3G63470	scpl40	-	serine carboxypeptidase-like 40
PGSC0003DMG400025904	31.2183	25.1574	10.0698	2.31027	16.2526	9.11715	9.04261	6.14171	12.9037	13.5726	13.6002	10.4302	7.82858	7.55306	11.8746	13.5369	7.44868	12.0638	14.3876	18.3838	10.4649	11.2997	8.73117	10.8641	14.0248	11.3082	20.9193	AT3G19050	POK2	-	phragmoplast orienting kinesin 2
PGSC0003DMG401025906	0	0	0	0	0	0	0	0	0	0	0	0	0	0	0	0.0356233	0	0	0	0	0.0289887	0	0	0	0	0	0.114106	AT3G50440	ATMES10,MES10	-	methyl esterase 10
PGSC0003DMG402025923	111.333	231.909	198.069	124.698	61.817	104.44	296.468	210.046	175.401	153.723	355.9	100.246	254.561	177.182	180.657	151.15	93.5962	290.135	114.514	116.293	194.167	208.711	218.366	217.242	267.028	264.712	192.762	AT3G19010	--	-	2-oxoglutarate (2OG) and Fe(II)-dependent oxygenase superfamily protein
PGSC0003DMG400025928	2.54899	1.8436	0.994016	5.40942	2.19243	0.976837	1.37254	2.57556	1.65048	1.84587	1.11366	1.193	1.23146	1.60852	1.56244	1.49618	1.15277	2.15939	0.952658	1.91068	1.13056	1.15228	1.12381	1.31807	1.28276	1.62972	2.01586	--	--	-
PGSC0003DMG400025932	1.6171	1.88201	1.51263	1.97218	2.85969	8.79154	7.83155	14.6609	7.80226	3.14884	8.36934	3.61307	6.18663	7.23835	8.1247	4.41729	8.46844	4.05965	3.81063	2.11724	0.753707	8.10311	3.80368	6.94982	12.5283	3.92462	4.06976	AT3G18950	--	-	Transducin/WD40 repeat-like superfamily protein
PGSC0003DMG400025174	0.712621	0.192042	0.90758	0.112696	10.9622	0.976837	1.33217	0.633983	0.862749	0.325742	0.877431	0.136342	0.791655	0.244775	0.156244	4.5954	2.70458	0.575837	4.69001	0.0516399	0.289887	1.89568	0.259342	1.75743	1.02621	0.831488	3.27102	AT1G49430	LACS2,LRD2	-	long-chain acyl-CoA synthetase 2
PGSC0003DMG400025175	12.9094	12.5979	12.0146	4.3388	16.8245	15.6701	11.5455	14.9382	9.56527	14.7127	18.3923	14.7591	11.6696	13.6375	12.812	9.44017	16.0058	14.943	14.2166	14.4592	11.3056	10.8537	14.3502	14.6985	15.5642	17.6941	16.1269	AT3G18930	--	-	RING/U-box superfamily protein
PGSC0003DMG400025177	1.56228	1.88201	0.950798	0.169044	0.714923	0.77333	0.645901	0.950974	0.825239	0.597194	0.539958	0.409027	0.996898	0.104904	0.195305	0.854959	0.709398	0.431878	1.31906	0.929519	0.608763	1.15228	0.821249	0.878713	0.855174	0.565412	1.2932	AT2G23700	--	-	Protein of unknown function, DUF547
PGSC0003DMG400025186	11.3197	20.4716	8.29787	5.18403	11.8201	5.3319	7.67007	4.20014	6.902	7.60065	7.93063	6.64669	8.23907	5.80467	4.96075	7.48089	6.02988	7.86017	13.2639	12.8067	8.69662	7.76858	9.5092	8.50754	11.8869	8.84703	12.2854	AT4G36750	--	-	Quinone reductase family protein
PGSC0003DMG400025191	8.55145	13.9422	10.502	14.9886	6.91092	17.7052	12.5951	14.7005	21.8313	10.478	19.7085	6.91937	15.8038	13.8822	10.4684	8.79895	12.5475	9.78923	9.01361	8.00419	11.7694	14.422	14.0045	17.6941	12.6566	23.0821	12.0952	AT1G49320	ATUSPL1,USPL1	-	unknown seed protein like 1
PGSC0003DMG400000721	8.03069	7.25917	6.82846	11.1006	6.43431	12.4547	10.0922	13.1155	12.5661	7.0306	5.93953	9.47579	13.1649	9.09164	7.9294	8.54959	6.87229	10.1347	6.42433	7.74599	7.56606	10.705	8.86084	9.14661	9.15036	7.1508	6.00956	AT3G18870	--	-	Mitochondrial transcription termination factor family protein
PGSC0003DMG400000733	5.97505	3.11107	2.377	1.85949	4.3372	1.26175	1.73586	0.752855	1.91305	2.33449	2.66604	1.22708	1.67127	1.36375	1.67963	2.45801	1.86217	1.55476	4.10376	4.64759	2.8409	1.26379	1.21026	2.83585	3.76276	1.92905	4.52619	AT2G18260	ATSYP112,SYP112	-	syntaxin of plants 112
PGSC0003DMG400000735	24.9417	28.691	34.7041	8.33952	53.2379	23.1185	26.9664	24.4876	27.758	51.0872	40.2268	22.8373	25.5968	24.3726	33.9441	32.6666	47.84	30.2602	53.1534	33.2561	27.8872	29.7362	34.795	63.547	38.8676	41.4414	65.5726	AT4G39210	APL3	-	Glucose-1-phosphate adenylyltransferase family protein
PGSC0003DMG400030971	19.0215	17.2453	15.9475	17.6933	11.2005	36.5907	34.8786	43.2693	40.1366	21.1732	17.3124	15.543	37.9115	31.9606	25.9756	27.6793	35.4699	25.2217	15.6578	9.50175	19.8863	30.0335	32.1584	27.5197	26.8097	23.1154	17.9906	AT2G21385	--	-
PGSC0003DMG400001599	38.2623	37.6786	41.4029	3.71897	47.2802	97.1139	46.6663	69.54	67.2945	59.2579	38.0333	51.0602	58.6997	60.879	62.6539	60.0965	48.1504	54.6757	38.7414	39.6595	42.0337	67.2781	62.5446	44.5747	37.9269	45.499	40.0891	AT4G34830	MRL1	-	Pentatricopeptide repeat (PPR) superfamily protein
SN2	201.014	347.864	301.965	573.511	255.466	403.19	341.036	237.942	395.252	221.858	189.39	312.497	210.492	357.966	309.793	280.854	277.153	255.268	241.34	277.513	277.944	213.58	198.613	303.356	230.127	188.282	227.412	#N/A	#N/A	-	#N/A
PGSC0003DMG402006177	13.7591	13.4045	9.94016	1.12696	14.7274	12.6175	9.5674	13.2344	9.30269	10.8581	12.9252	12.3049	10.6434	13.4976	12.1089	11.7557	12.1484	14.4247	11.7494	13.0133	11.4505	13.0096	12.7077	11.8227	10.989	12.8714	11.867	AT5G66140	PAD2	-	proteasome alpha subunit D2
PGSC0003DMG400018042	22.5846	21.1246	6.26662	8.00143	12.106	8.05891	10.4555	7.01344	9.26518	9.14793	11.2041	7.73743	11.6109	7.69293	9.21841	11.3638	7.40434	12.6108	9.99069	8.83043	13.1609	11.4856	8.51505	12.2221	13.7683	14.4679	15.5564	AT1G21740	--	-	Protein of unknown function (DUF630 and DUF632)
PGSC0003DMG400018628	1.67192	2.7654	2.72274	9.91727	0.524277	3.58174	6.05532	6.10209	4.23873	1.65586	4.85962	1.46568	6.53848	4.19614	3.55456	4.16793	4.12338	4.80824	2.07631	1.85904	0.840673	5.6127	3.41467	5.6717	5.13104	5.15522	4.56422	--	--	-
PGSC0003DMG400014678	3.34384	3.2263	6.6988	0.619829	5.71938	4.76208	5.65163	5.66622	5.43907	7.98068	6.71572	4.32887	4.95517	3.63666	4.57014	5.62848	4.78844	5.24011	4.88542	2.89184	8.31977	5.76138	5.79196	4.99269	3.46345	8.81377	4.60226	AT2G17220	--	-	Protein kinase superfamily protein
PGSC0003DMG402011297	1.23338	4.03287	4.40825	0.338089	4.86148	9.11715	6.05532	7.68704	5.13899	6.4877	6.37825	5.82863	6.30392	4.44092	7.14817	5.41474	11.7937	8.03292	5.44725	2.3238	4.8991	6.95083	7.52091	5.47199	6.4138	4.75611	5.47706	AT5G24470	APRR5,PRR5	-	pseudo-response regulator 5
PGSC0003DMG400011295	151.925	122.33	160.771	343.949	131.689	420.691	326.947	357.606	366.781	179.484	174.271	220.125	329.651	402.97	411.821	350.498	434.063	310.549	188.944	146.115	170.28	366.573	279.7	271.762	298.627	185.588	194.093	AT2G46820	PSAP,PSI-P,PTAC8,TMP14	-	photosystem I P subunit
PGSC0003DMG400011294	0.493353	1.72837	3.02527	0	3.81292	4.63998	5.61126	12.0457	4.87641	3.80033	7.01945	2.31782	7.06625	4.86053	5.46855	3.6692	7.36	6.04629	1.90532	3.79553	3.10179	5.35251	4.45203	5.99123	8.50898	5.255	5.89545	AT1G01060	LHY,LHY1	MYB_related	Homeodomain-like superfamily protein
PGSC0003DMG400011293	176.593	258.949	193.012	432.979	147.846	178.639	278.787	307.442	237.781	150.601	265.254	146.227	236.763	260.581	245.616	201.129	235.786	216.054	173.091	170.076	201.153	249.561	224.374	238.73	314.832	230.389	201.929	AT4G20260	ATPCAP1,PCAP1	-	plasma-membrane associated cation-binding protein 1
PGSC0003DMG400011287	4.495	13.3661	3.24136	1.5214	6.57729	1.01754	4.64241	2.89255	3.33847	3.06741	4.25217	1.53385	3.57711	2.90233	1.48432	4.77352	2.21687	3.5414	5.2274	6.76483	4.20337	4.90647	3.8469	3.91427	5.21656	3.59203	5.74331	AT5G44680	--	-	DNA glycosylase superfamily protein
PGSC0003DMG400011286	11.0456	29.0367	13.3976	6.53638	9.57997	8.18101	18.4889	13.7099	19.7682	12.1068	17.8861	10.2257	21.8731	8.53216	11.6011	12.0407	13.1239	13.9065	17.7585	12.91	14.5813	12.229	15.3444	15.1778	24.8428	14.6009	17.4581	AT5G44670	--	-	Domain of unknown function (DUF23)
PGSC0003DMG400011284	6.38618	4.91626	14.3052	15.214	9.43698	11.3964	9.28482	12.5608	13.5039	13.0025	10.6642	7.22614	11.7575	13.2179	18.7884	10.7226	20.4839	12.5532	10.6502	9.06281	8.29078	16.0575	15.9495	8.38772	19.3697	14.4679	11.8289	AT3G20530	--	-	Protein kinase superfamily protein
PGSC0003DMG400011281	11.676	21.2782	6.26662	5.01498	5.52874	3.98875	12.1914	9.98523	5.28903	4.26179	13.6002	3.34039	8.09247	7.51809	4.76545	3.95419	4.65542	5.93112	8.47621	8.31403	6.55145	6.95083	8.25571	9.06672	12.9131	13.204	11.943	AT1G11545	XTH8	-	xyloglucan endotransglucosylase/hydrolase 8
PGSC0003DMG400011279	0.0274085	0	0	0	0.476615	0	0	0	0	0	0	0	0	0	0	0	0	0	0	0	0	0	0	0	0	0	0.0760703	AT1G61680	ATTPS14,TPS14	-	terpene synthase 14
PGSC0003DMG400011277	13.9783	13.635	28.0485	82.2119	22.2103	19.7403	37.9467	34.354	38.4486	23.4806	14.6801	27.064	30.7572	29.8276	22.5773	23.9032	33.3417	23.5805	22.302	24.7355	24.6114	23.4916	31.2507	30.3955	21.5076	20.3216	18.7894	AT4G21445	--	-
PGSC0003DMG400014371	38.4815	32.9927	36.6057	75.112	36.4611	51.2433	51.8739	49.7677	57.7292	33.09	23.0494	41.9934	51.3109	51.4028	49.5685	54.1118	39.8593	47.5353	32.4392	35.8381	33.9458	53.5251	35.0111	39.9415	35.8318	25.7096	32.7863	AT4G26555	--	-	FKBP-like peptidyl-prolyl cis-trans isomerase family protein
PGSC0003DMG400014378	85.2405	108.657	123.993	54.6577	108.287	192.437	192.882	210.879	217.263	167.73	122.604	154.271	198.705	186.274	175.619	177.368	181.739	166.59	122.282	94.9142	170.86	175.555	160.749	170.99	125.924	130.444	115.094	AT3G13120	--	-	Ribosomal protein S10p/S20e family protein
PGSC0003DMG400014382	39.5231	54.0021	52.1642	1.91584	79.8807	67.5646	46.1415	68.906	59.3797	77.3366	73.2655	57.7069	62.57	69.4462	75.9738	59.8115	47.6183	71.6341	46.3627	56.365	59.7458	65.5683	56.0178	53.0823	58.7077	64.9558	71.3159	AT5G55390	EDM2	-	ENHANCED DOWNY MILDEW 2
PGSC0003DMG400014386	882.499	1086.53	1489.21	1376.75	1135.06	3175.33	2446.87	3105.01	2880.87	1535.93	1866.16	1624.86	2574.93	2723.93	2815.83	2370.05	3138.91	2446.5	1509.89	1267.17	1316.87	2594.89	2186.94	2204.73	2287.12	1885.61	1626.99	AT3G61470	LHCA2	-	photosystem I light harvesting complex gene 2
PGSC0003DMG400014394	60.1617	113.189	109.428	243.029	80.405	120.192	231.717	212.305	220.414	90.4749	77.079	112.517	202.341	151.061	132.925	139.251	119.888	122.164	87.8643	96.9281	105.664	136.824	114.37	152.097	105.229	95.2552	87.595	AT1G50900	--	-	Ankyrin repeat family protein
PGSC0003DMG400014397	0.931889	1.26747	1.72872	1.18331	0.810246	1.42455	8.23523	7.6078	4.87641	1.19439	3.50972	1.12482	4.89653	2.02814	1.79681	1.35369	1.55181	2.04422	1.34349	2.89184	2.66696	1.0036	1.33993	4.79298	2.35173	4.55655	3.23299	AT3G21710	--	-
PGSC0003DMG400014398	0.219268	0.115225	0.0864362	0.112696	0.953231	0.407016	0.0403688	0.633983	0.112533	0.325742	0.168737	0.374941	0.322526	0.244775	0.156244	0.21374	0.84241	0.172751	0.415261	0.464759	0.202921	0.223021	0.0864472	0.279591	0.598622	0.0997785	0.684633	AT4G27100	--	-	Ypt/Rab-GAP domain of gyp1p superfamily protein
PGSC0003DMG400014401	2.30231	6.22215	6.48271	1.23966	9.72295	8.83224	2.4625	3.13029	6.15178	5.67334	1.99109	4.22661	7.12489	2.90233	4.99982	7.3384	1.99518	3.02314	6.52204	5.52547	3.07281	4.05155	3.41467	2.39649	4.61794	3.12639	5.13475	AT5G54690	GAUT12,IRX8,LGT6	-	galacturonosyltransferase 12
PGSC0003DMG400014402	9.81225	11.4841	8.6004	18.9893	13.0593	26.6595	23.9791	27.8556	38.8612	11.7539	5.36583	14.1114	30.2295	25.2468	28.5146	28.8192	20.3952	18.1964	15.0471	5.96441	17.7411	27.0971	14.9986	20.4501	11.4593	8.98007	12.2093	AT3G01440	PQL1,PQL2	-	PsbQ-like 1
PGSC0003DMG400024998	5.34466	3.49516	6.35306	0.732525	5.71938	2.03508	2.01844	2.57556	2.13812	5.51047	5.43332	4.70381	3.07866	2.69253	3.39831	3.13485	3.19229	2.18818	5.15412	6.63573	3.42067	2.23021	2.2044	3.67462	2.09518	4.85589	6.54205	AT4G27290	--	-	S-locus lectin protein kinase family protein
PGSC0003DMG400025003	3.56311	2.99585	3.84641	9.80457	5.71938	3.17472	2.74508	3.36803	2.92585	3.28457	2.93602	3.91984	2.75613	3.28698	3.32019	3.49108	4.7441	3.85811	4.25032	3.74389	3.88449	2.78777	2.50697	4.87287	3.50621	3.8581	3.72745	AT4G32010	HSI2-L1,HSL1,VAL2	B3	HSI2-like 1
PGSC0003DMG400025006	14.0057	12.0602	14.7374	5.8602	14.8704	21.409	11.9895	17.5534	13.2413	15.2013	15.8613	12.1686	14.9242	12.2737	15.5072	10.8651	18.0453	11.8622	14.2654	14.0977	13.0159	13.9388	15.6469	14.8183	14.4952	14.734	12.4755	AT5G54200	--	-	Transducin/WD40 repeat-like superfamily protein
PGSC0003DMG400025008	5.97505	5.76125	1.9016	3.94437	8.86504	1.34315	2.98729	3.05104	1.68799	2.11732	2.93602	4.32887	2.08176	2.48272	0.898404	2.35114	2.30554	2.07301	6.83959	5.99023	3.71056	1.04077	2.98243	2.71602	3.07863	2.86032	3.11888	AT4G27460	--	-	Cystathionine beta-synthase (CBS) family protein
PGSC0003DMG400021301	5.18021	4.30173	9.37833	18.3131	17.3011	5.73892	6.58011	2.8133	4.91392	9.69083	2.86853	6.78303	4.31012	2.8324	4.92169	5.69973	14.5427	2.73522	23.9141	15.8535	3.79752	2.60192	4.66815	23.6853	3.9338	5.255	24.837	AT2G42610	LSH10	-	Protein of unknown function (DUF640)
PGSC0003DMG400021315	0.877072	1.88201	1.59907	0.169044	2.09711	1.42455	1.9377	1.78308	1.42541	2.85024	1.8561	2.38599	2.05244	2.48272	2.42179	2.49363	0.620723	2.24576	1.07479	2.76274	1.44944	4.12589	1.4696	1.43789	1.53931	1.19734	1.17909	AT3G05060	--	-	NOP56-like pre RNA processing ribonucleoprotein
PGSC0003DMG400021292	0.411128	0.844983	0.648271	0.281741	1.47751	1.54666	3.7543	3.16991	2.10061	0.705775	1.2149	1.32934	2.287	3.0422	1.87493	0.961829	1.68482	3.62777	1.53891	0.464759	0.376853	2.7506	1.98829	1.59766	2.90759	1.03104	2.89067	AT1G30040	ATGA2OX2,GA2OX2	-	gibberellin 2-oxidase
PGSC0003DMG400021287	36.6452	76.7782	90.2826	22.0321	69.1569	125.035	190.097	245.272	222.589	105.405	151.559	86.5433	218.761	231.312	242.022	174.982	255.117	200.103	100.64	63.104	88.8505	224.136	152.536	164.04	203.36	143.149	132.591	AT1G61520	LHCA3	-	photosystem I light harvesting complex gene 3
PGSC0003DMG400021284	7.7292	9.06436	16.1636	23.0464	7.81649	7.69259	19.8211	19.9308	18.4553	10.4509	11.7441	10.2598	14.1032	17.0643	15.1948	12.575	14.1436	14.8854	8.08538	11.1026	14.0885	10.8909	12.751	11.7428	13.8111	14.4679	9.28058	AT2G42900	--	-	Plant basic secretory protein (BSP) family protein
PGSC0003DMG400021279	0.877072	0.844983	1.33976	1.29601	2.38308	0.447717	2.05881	0.713231	0.975282	0.461468	0.6412	0.886225	0.615731	0.699357	0.312488	0.748089	0.310362	1.29563	2.90683	1.78158	0.23191	1.04077	0.518683	2.5962	1.19724	1.62972	2.77657	AT2G42800	AtRLP29,RLP29	-	receptor like protein 29
PGSC0003DMG400006721	5.72838	12.5595	40.236	159.014	24.355	20.7985	26.4416	28.8462	31.9592	15.2013	10.2929	28.3933	23.4564	34.1986	29.1396	22.9058	27.8439	18.7435	20.934	24.2708	10.6099	17.8417	21.1363	16.2163	23.0042	17.7273	17.8005	--	--	-
PGSC0003DMG400010562	11.1004	7.95052	17.2872	6.42368	11.2481	7.8961	10.8188	14.9778	9.6778	20.6575	17.3799	10.0552	11.7282	10.9449	11.8746	20.7684	9.4882	9.58768	11.383	7.59107	26.3218	19.44	18.37	13.5801	9.53519	23.448	12.1332	AT1G16390	3-Oct,ATOCT3	-	organic cation/carnitine transporter 3
PGSC0003DMG400010544	43.744	40.1751	40.0632	52.8545	43.8486	100.736	58.8981	85.2707	76.6722	45.3868	52.9496	44.993	69.519	67.8027	65.3882	63.3026	69.122	63.1405	41.0864	39.8402	37.9752	62.8177	59.8647	62.0292	54.7739	51.0534	41.6865	AT1G69523	--	-	S-adenosyl-L-methionine-dependent methyltransferases superfamily protein
PGSC0003DMG400010546	1.2882	0.4609	0.172872	0.450785	0.762585	1.01754	0.403688	0.118872	0.112533	0.624339	1.2824	0.0681712	0.586411	0.594454	0.195305	0.284986	0.975422	0.662212	0.464115	0.15492	0.0869662	0.408872	0.691578	0.998538	0.897932	1.03104	1.67355	--	--	-
PGSC0003DMG400021857	10.6345	17.5526	17.4169	14.8196	19.5412	24.2174	23.2928	32.2143	21.1936	24.2949	32.9374	30.3703	19.0877	27.24	21.8351	17.2773	26.7354	27.4098	21.276	18.0223	20.4081	17.5815	25.1561	23.206	21.1655	22.6497	20.2727	AT2G20570	ATGLK1,GLK1,GPRI1	G2-like	GBF\'s pro-rich region-interacting factor 1
PGSC0003DMG400021859	12.279	7.18236	2.80918	0.676177	7.48286	2.93051	2.70471	3.01142	3.86362	4.75041	4.99461	3.27222	5.54158	2.90233	4.06235	4.84477	3.36964	3.65656	7.86553	5.52547	5.24696	6.09592	5.40295	4.7131	6.02897	5.32152	9.09041	AT1G03780	TPX2	-	targeting protein for XKLP2
PGSC0003DMG400021686	31.6568	26.809	44.8604	193.612	31.4566	24.2581	50.1784	38.8315	40.5867	23.5892	23.3532	45.3338	31.4609	30.9815	21.8742	32.4528	29.8834	21.5363	33.1476	38.6267	36.8737	27.2829	32.9364	40.4608	29.76	30.5988	26.1302	AT4G28290	--	-
PGSC0003DMG400021683	2.32972	3.14948	1.72872	0.0563481	0.905569	0.0814031	0.888114	0.19812	0.825239	1.24868	1.51863	0.511284	1.81787	0.909164	1.36714	2.95673	1.15277	1.52597	2.19844	1.39428	2.20314	1.3753	1.08059	1.79737	2.30897	2.29491	1.33123	AT4G03510	ATRMA1,RMA1	-	RING membrane-anchor 1
PGSC0003DMG400021682	2.43936	13.0972	4.10572	0.676177	0.953231	2.19788	8.9215	3.56615	3.97615	1.79158	8.03187	0.886225	4.574	4.68569	1.01559	1.74554	1.0641	4.26119	4.44574	3.3566	6.55145	2.30455	3.15532	7.66877	6.6276	3.72507	4.71636	AT4G28250	ATEXPB3,ATHEXP BETA 1.6,EXPB3	-	expansin B3
PGSC0003DMG400021676	28.1485	38.101	47.4535	93.4252	56.1453	95.9336	130.553	147.441	106.643	50.8701	104.043	48.8106	117.194	131.549	129.683	99.4959	137.357	123.143	52.9091	47.4055	38.2071	117.718	91.6341	97.697	117.971	89.8339	75.1195	AT4G03400	DFL2,GH3-10	-	Auxin-responsive GH3 family protein
PGSC0003DMG400026628	1.78155	1.61315	1.33976	1.29601	2.19243	3.45963	4.72315	8.00403	1.3879	1.43869	5.66956	1.49977	4.39808	5.0004	2.77334	2.17302	3.90169	4.08844	2.63813	3.3566	0.69573	4.20023	1.77217	3.95421	5.08828	4.52329	3.53727	AT4G21440	ATM4,ATMYB102,MYB102	MYB	MYB-like 102
PGSC0003DMG400026627	9.09962	17.399	22.7327	0.563481	19.2076	39.3177	26.8856	34.9483	39.4239	30.9184	24.4331	24.0303	39.2895	34.3035	41.4828	35.9795	34.1398	31.4119	18.8089	14.3559	23.8867	38.0623	29.003	24.6839	27.0235	24.7118	23.7339	AT4G18480	CH-42,CH42,CHL11,CHLI-1,CHLI1	-	P-loop containing nucleoside triphosphate hydrolases superfamily protein
PGSC0003DMG400022836	91.8459	160.777	89.8504	215.475	70.1101	30.4041	109.763	40.8127	77.685	44.0838	62.0951	45.2997	80.9833	52.1021	36.7955	56.9973	29.6174	52.4875	87.2048	105.578	80.2118	53.2649	57.9629	88.8699	113.439	70.1776	84.6283	AT5G10390	--	-	Histone superfamily protein
PGSC0003DMG400022823	47.5538	74.8194	118.418	59.1092	92.511	36.3058	128.252	44.9732	74.459	120.497	38.7082	199.435	87.903	48.4305	68.0053	67.4349	80.0733	57.2094	127.461	135.839	72.9067	72.1102	86.9227	51.8041	62.727	48.8915	48.9513	AT3G15210	ATERF-4,ATERF4,ERF4,RAP2.5	ERF	ethylene responsive element binding factor 4
PGSC0003DMG400010828	88.831	90.7589	35.266	52.9109	26.1185	37.9746	32.5372	38.5937	48.8016	34.4472	35.7047	59.3771	50.6659	22.9389	38.0064	34.4121	17.2472	31.0376	43.065	59.2052	60.5864	32.6355	53.4244	32.9118	26.5959	36.4192	21.642	--	--	-
PGSC0003DMG400010826	9.48334	16.0931	9.42154	0.845222	8.62674	4.72138	7.75081	4.20014	5.40156	11.7539	6.64823	15.0317	6.50916	4.7906	5.78104	4.66665	3.23663	5.58562	9.86856	9.37265	15.393	4.98081	13.8748	7.18947	4.19035	5.55434	4.71636	AT1G11170	--	-	Protein of unknown function (DUF707)
PGSC0003DMG400005526	0.931889	4.26332	0.388963	1.97218	0.524277	5.2912	7.14528	11.3324	5.10148	0.461468	4.38716	0.272685	4.95517	3.07717	2.38272	1.63867	3.68	3.05193	1.00151	1.08444	0.753707	2.89928	1.59927	4.95275	1.79586	3.25943	4.48815	AT1G01190	CYP78A8	-	cytochrome P450, family 78, subfamily A, polypeptide 8
PGSC0003DMG400018879	1.09634	2.95744	2.1609	2.9301	6.52963	3.17472	3.31024	2.73405	2.40069	5.049	4.28591	1.70428	3.78235	1.22388	1.67963	4.52416	2.83759	2.50489	1.80761	1.91068	7.50808	2.45323	5.57585	3.87433	1.06897	3.05988	3.87959	AT3G49210	--	-	O-acyltransferase (WSD1-like) family protein
PGSC0003DMG400019380	29.2449	38.3699	47.7992	47.7268	22.5439	3.50033	27.4104	15.3741	35.2977	32.0313	7.6269	9.61213	59.8725	18.6379	48.7482	83.0379	20.1292	24.6746	18.0028	20.656	36.8447	97.2745	50.6149	27.8792	19.9255	40.6431	23.6198	AT3G61640	AGP20,AtAGP20	-	arabinogalactan protein 20
PGSC0003DMG400012841	4.76908	3.07267	2.20412	4.84594	1.52517	0.366314	2.34139	1.8227	2.17563	2.17161	2.5648	2.93136	2.69749	1.04904	2.18742	1.92366	3.10362	2.15939	2.73584	3.15004	2.55101	2.56475	3.45789	3.63468	2.95035	1.76275	1.78765	AT2G14660	--	-
PGSC0003DMG400012838	0.411128	0.115225	0.388963	0.394437	1.00089	1.18035	4.27909	1.22834	0.600174	0.244307	1.24865	0.170428	0.55709	10.0707	1.09371	1.28244	2.9706	3.39744	0.268698	0	0.0869662	0.817745	0.561907	6.98977	4.4469	1.3969	2.35818	AT2G38540	ATLTP1,LP1,LTP1	-	lipid transfer protein 1
PGSC0003DMG400005453	8.33219	11.2152	2.93883	1.5214	6.05301	1.95367	4.27909	1.26797	2.62576	3.55602	5.29833	3.03362	6.2746	1.81833	4.53108	3.63358	3.94603	3.91569	6.27777	3.0984	5.6528	4.34892	4.71137	6.11105	11.7159	4.09092	7.30275	AT2G14820	NPY2	-	Phototropic-responsive NPH3 family protein
PGSC0003DMG400005456	50.4865	36.4495	87.1709	25.6947	48.9961	39.4805	55.5878	48.7374	53.8656	82.9285	56.0881	84.055	62.3061	53.6407	54.2558	84.3916	72.0039	52.8618	53.6175	46.2952	64.4999	77.6114	67.7746	64.0263	58.5794	84.6455	60.2097	AT4G33920	--	-	Protein phosphatase 2C family protein
PGSC0003DMG400012087	0	0.614533	0.172872	0	0	0	0.645901	0	0.0375108	0.190016	0.438716	0.0681712	0.146603	0.279743	0	0.356233	0.0443374	0.230335	0.195417	0.0516399	0.289887	0	0	0.199708	0.684139	0.299336	0.0380352	AT2G44940	--	ERF	Integrase-type DNA-binding superfamily protein
PGSC0003DMG400043035	5.31725	2.34291	1.46942	0.788873	2.09711	1.83157	2.94692	1.62458	0.90026	1.16724	1.65362	1.56794	0.820975	1.43368	1.87493	1.0687	2.08386	2.50489	3.46865	2.53036	1.59438	0.669064	1.72894	2.31661	0.726898	1.46342	2.39622	--	--	-
PGSC0003DMG400015767	0.630396	1.34429	0.302527	0	3.33631	0.488419	0.0807376	0.633983	0.300087	0.922936	0.607452	0.61354	0.791655	0.0699357	0.156244	0.569973	1.19711	0.403086	0.952658	0.671319	0.898651	0.446043	0.561907	1.59766	0.384828	0.166298	2.28211	AT1G09540	ATMYB61,MYB61	MYB	myb domain protein 61
PGSC0003DMG400004329	11.9227	21.5855	11.1935	2.59201	25.4513	14.9375	21.4762	14.7797	21.6813	7.76352	13.4652	8.21463	22.4889	13.4626	17.8509	29.3536	15.6068	20.7589	14.1433	17.6092	12.2622	25.982	11.5407	17.4145	14.1531	7.54991	23.2395	AT1G27040	--	-	Major facilitator superfamily protein
PGSC0003DMG400006502	1.31561	0.537716	1.94481	1.74679	6.10068	1.54666	1.61475	0.950974	1.61297	3.17599	1.14741	8.01011	0.615731	3.84646	1.44526	1.42493	3.68	1.81389	6.10678	2.94348	1.07258	1.82134	1.51283	3.11544	1.92414	0.964526	6.61812	AT3G47570	--	-	Leucine-rich repeat protein kinase family protein
PGSC0003DMG400001276	5.1528	18.0135	6.61237	11.5514	3.14566	1.46526	9.97109	2.9718	3.75108	4.85899	8.43684	3.68124	5.13109	4.61576	5.35137	2.84986	1.68482	5.12495	4.20146	7.02303	7.9719	5.20383	10.4601	5.23234	7.73932	9.81156	4.64029	AT1G62770	--	-	Plant invertase/pectin methylesterase inhibitor superfamily protein
PGSC0003DMG400005284	104.18	104.355	67.5067	31.8367	57.2415	46.1149	56.6374	52.581	44.6754	79.6983	79.205	58.2182	72.8909	44.2343	44.3734	65.725	32.8983	46.7867	78.5088	58.3531	84.792	60.8105	80.3527	51.2849	33.9076	68.7807	53.3253	AT3G06350	EMB3004,MEE32	-	dehydroquinate dehydratase, putative / shikimate dehydrogenase, putative
PGSC0003DMG400016665	5.97505	12.982	5.53192	6.02925	2.19243	2.84911	8.8004	3.92277	4.76388	5.72763	15.5238	2.01105	7.97519	5.21021	5.39043	5.09413	4.25639	6.85246	6.88845	2.99512	17.7701	5.91007	6.18098	7.26936	15.778	6.08649	8.48184	AT5G12380	ANNAT8	-	annexin 8
PGSC0003DMG400007481	13.9783	32.0325	19.7075	13.4672	11.2481	5.2912	28.5407	20.4856	16.7673	12.0796	18.2911	12.1004	21.7852	14.3368	7.77315	9.29768	10.0646	14.1656	11.3586	16.8863	21.0748	11.4113	16.6411	22.6468	15.0938	23.6475	18.2569	AT2G44310	--	-	Calcium-binding EF-hand family protein
PGSC0003DMG400029974	0.0274085	0.614533	0	0.0563481	1.42985	2.27929	0.242213	0.554735	1.35039	0.0814356	0.607452	0.374941	1.05554	0.349679	1.64056	2.17302	1.0641	0.518253	1.00151	1.60084	0.0579775	1.18945	0.0432236	0.51924	1.62483	0.066519	0.570528	AT2G44480	BGLU17	-	beta glucosidase 17
PGSC0003DMG400010283	0.685213	0	0.605053	4.39515	27.6914	0	0	0	0	217.84	0.0674947	16.7701	0	0.244775	0.195305	5.69973	3.94603	0.201543	3.83506	0.619679	30.0613	0	0	0	0.128276	14.2351	0.190176	AT3G12500	ATHCHIB,B-CHI,CHI-B,HCHIB,PR-3,PR3	-	basic chitinase
PGSC0003DMG400010258	23.9276	22.2768	50.6948	47.107	21.4477	80.0193	59.4229	64.587	75.6594	58.9051	53.1858	44.4476	51.4282	43.9546	52.6934	40.5037	88.5417	37.0551	21.3982	31.2422	56.1802	43.0059	50.5716	44.4549	57.5959	39.7119	24.0002	AT3G61060	AtPP2-A13,PP2-A13	-	phloem protein 2-A13
PGSC0003DMG400010265	41.1402	46.1284	85.6583	52.3474	61.3404	33.0497	82.1505	66.4097	68.1197	62.1625	63.445	59.1385	55.3572	64.1311	50.6231	47.2721	54.8453	56.3744	65.5624	70.7209	60.5285	50.7745	53.8999	74.7306	67.9863	72.5723	59.9054	AT1G01800	--	-	NAD(P)-binding Rossmann-fold superfamily protein
PGSC0003DMG400007733	1.34302	1.19066	0.90758	3.26819	4.48018	6.34944	5.12684	3.36803	2.92585	1.87302	1.75486	1.05665	2.46293	2.69253	3.04676	4.77352	5.14314	2.99435	2.93125	1.13608	0.898651	2.63909	3.15532	4.35363	1.75311	2.6275	6.00956	AT4G00730	AHDP,ANL2	HD-ZIP	Homeobox-leucine zipper family protein / lipid-binding START domain-containing protein
PGSC0003DMG400019944	7.59216	7.41281	6.35306	3.54993	8.81738	8.18101	8.23523	5.30961	8.77754	7.8721	8.06562	9.57805	6.74372	4.8955	6.13259	6.02034	10.1089	7.11158	8.1098	10.1214	4.87011	3.90287	6.13775	6.94982	4.4469	5.65412	8.71005	AT2G40390	--	-
PGSC0003DMG400006221	16.1436	22.4305	23.6835	9.63553	16.5862	6.47155	13.5639	10.857	10.2405	13.8712	16.435	14.8613	10.9952	11.8541	9.96057	11.8269	9.35519	11.2	23.0836	19.1326	20.0602	15.0539	11.1517	20.3302	12.5711	22.1841	26.7007	AT3G44150	--	-
PGSC0003DMG400006231	111.224	150.945	241.459	980.513	136.312	99.1897	314.998	242.3	298.099	172.263	164.485	231.407	234.447	259.462	221.359	218.371	296.617	209.633	143.436	205.992	224.808	209.306	231.117	217.242	219.01	146.076	142.252	--	--	-
PGSC0003DMG400006230	126.71	162.429	215.961	681.53	132.07	126.907	240.315	200.457	248.884	185.755	166.307	239.894	205.068	218.584	188.118	194.717	281.143	192.272	145.244	220.167	196.399	181.019	221.521	184.929	174.284	143.249	125.098	--	--	-
PGSC0003DMG400008242	0.109634	0	0	0	0.285969	0	0	0	0	0.108581	0.776189	0	0	0	0	0.0356233	0	0.0287918	0	0.0516399	0.0289887	0.0743404	0	0.399415	0	0	0.0380352	AT2G15780	--	-	Cupredoxin superfamily protein
PGSC0003DMG400008276	118.953	118.374	147.806	87.6776	109.431	12.1698	92.4849	45.409	88.1505	74.5407	20.9234	42.0275	158.829	104.904	153.94	242.06	61.9393	129.65	76.237	84.2247	80.4727	259.337	98.8092	88.1909	72.6898	159.945	131.792	--	--	-
PGSC0003DMG400033905	0.0274085	0.0384083	0.0864362	0.0563481	1.28686	0.162806	0.161475	0	0.187554	0.298597	0.101242	0.136342	0.645052	0.314711	0	0.0356233	0.0443374	0.63342	0.244271	0.0516399	0.0289887	0.185851	0	0	0.0855174	0	0.836774	AT4G39230	--	-	NmrA-like negative transcriptional regulator family protein
PGSC0003DMG400016903	0.164451	0.844983	0.734708	0.225392	0.0476615	0.122105	0.807376	0.396239	0.90026	0.705775	0.134989	1.193	1.37807	0.0349679	0.937465	1.0687	1.24145	0.115167	0.146563	0.619679	0.347865	0.966426	0.259342	0.119825	0.128276	0.0332595	0.608563	AT5G66440	--	-
PGSC0003DMG400016906	3.72756	3.37993	3.84641	0.338089	14.0125	3.25612	4.68278	3.76427	2.55074	2.8231	3.71221	7.39657	1.90584	4.19614	3.24207	4.06106	7.67037	3.80052	11.6762	7.12631	3.62359	2.63909	0.821249	7.62883	3.72001	2.6275	9.85111	AT1G75390	AtbZIP44,bZIP44	-	basic leucine-zipper 44
PGSC0003DMG400026667	76.2779	60.0322	102.902	289.235	82.9787	131.751	142.381	140.942	151.506	87.9233	61.7577	106.415	118.778	133.962	120.699	124.076	130.928	97.518	82.0995	87.8912	113.056	123.368	121.156	109.6	91.9312	78.2264	63.8991	AT2G39470	PPL2	-	PsbP-like protein 2
PGSC0003DMG400026712	0	0.729758	0	0.225392	0.476615	0	0.363319	0.316991	0.0375108	0.0271452	0.168737	0	0.0293205	0	0.0390611	0.0712466	0	0.0287918	0.317553	0.0516399	0.0869662	0.0371702	0.302565	0.159766	0.427587	0.0332595	0.0380352	AT2G21210	--	-	SAUR-like auxin-responsive protein family
PGSC0003DMG400004440	32.2324	17.3222	45.0333	226.688	46.8989	27.9213	31.851	20.8818	30.4963	77.2009	24.0281	34.665	18.9704	24.7572	16.8353	19.8066	32.2333	20.4134	89.6475	46.6825	86.0386	15.9089	32.5042	42.2182	28.6911	27.8715	33.6611	AT2G16600	ROC3	-	rotamase CYP 3
PGSC0003DMG400023211	30.4783	31.1876	31.8517	17.5243	33.792	21.5718	23.535	23.4574	18.0052	21.5261	22.7795	24.4734	20.3485	22.0298	23.4757	25.6131	25.8487	18.0525	30.656	33.9791	30.3222	27.2086	26.3232	25.922	20.7807	30.632	25.4455	AT4G38690	--	-	PLC-like phosphodiesterases superfamily protein
PGSC0003DMG400026718	220.173	298.509	193.228	145.378	206.613	180.104	246.169	173.513	209.536	159.315	196.68	152.124	213.366	190.47	166.674	193.791	182.049	197.454	238.287	207.463	198.283	228.002	171.9	253.389	271.988	189.213	271.913	AT4G35100	PIP2;7,PIP3,PIP3A,SIMIP	-	plasma membrane intrinsic protein 3
PGSC0003DMG400018934	0	0.345675	0.345745	0	1.57283	1.09894	0.605532	0.158496	1.08781	0.135726	0.0337474	0.340856	1.34874	0.209807	0.585916	0.997452	0.133012	0.172751	0.903803	0.387299	0.0869662	0.148681	0.432236	0.079883	0.0427587	0.066519	0.380352	AT5G01210	--	-	HXXXD-type acyl-transferase family protein
PGSC0003DMG400010870	2.68603	0.960208	2.80918	0.676177	7.19689	1.09894	2.82582	0.316991	0.825239	10.8309	1.72112	9.47579	0.351846	0.664389	0.585916	1.5318	1.55181	0.978923	7.59683	7.38451	1.91326	0.743404	1.08059	2.15684	0.684139	1.46342	4.67833	AT2G17040	anac036,NAC036	NAC	NAC domain containing protein 36
PGSC0003DMG400027701	155.571	161.699	131.815	484.988	118.582	48.8012	143.673	101.992	112.983	93.5423	119.668	108.528	112.151	107.281	89.8404	111.18	100.069	100.685	135.864	142.862	133.696	105.117	126.04	149.222	130.756	124.291	122.093	AT3G08610	--	-
PGSC0003DMG400031221	0.465945	2.61177	4.40825	0	3.28865	14.6119	3.43135	2.61518	10.0904	6.65057	1.11366	2.18148	5.92275	1.39871	1.67963	2.27989	0.753735	0.978923	3.07782	2.16888	5.21797	2.15587	2.16118	2.95567	0.98345	1.92905	1.71158	AT5G01930	--	-	Glycosyl hydrolase superfamily protein
PGSC0003DMG400006678	284.774	131.318	137.606	16.0029	151.802	23.9732	54.9016	31.9765	56.979	87.8147	23.3532	36.6761	145.87	113.226	161.049	348.431	46.0222	130.715	106.136	88.3817	86.6763	343.825	107.411	107.962	62.2994	253.171	209.422	AT2G30970	ASP1	-	aspartate aminotransferase 1
PGSC0003DMG400020801	36.0696	92.6793	54.8438	30.1462	19.8272	21.6532	38.1081	31.7784	30.1587	27.6338	72.8268	15.2703	52.8649	18.533	21.0539	25.2213	11.6164	25.6535	28.2866	28.6602	65.1377	31.7062	50.8742	33.5109	49.9421	59.0024	38.2253	AT5G05340	--	-	Peroxidase superfamily protein
PGSC0003DMG400015887	63.4507	78.9291	81.2068	224.265	75.5912	36.8349	80.1321	65.9739	75.6219	68.9216	57.7417	72.9091	68.874	68.2922	60.2322	71.211	68.0135	62.9678	87.5224	82.5206	84.5891	60.4388	71.9241	84.7559	72.476	63.4592	69.3761	AT5G01650	--	-	Tautomerase/MIF superfamily protein
PGSC0003DMG400015893	49.6916	55.5384	67.2041	39.9508	57.2892	23.4034	46.1415	30.3916	37.3608	41.8036	43.9728	56.4116	36.8266	39.5836	32.5379	40.2187	27.5778	43.2165	55.7915	83.1919	54.3539	28.2494	45.5145	35.4681	37.7132	49.6232	32.6722	AT2G38300	--	G2-like	myb-like HTH transcriptional regulator family protein
PGSC0003DMG400019119	0.931889	4.95467	1.4262	0.676177	0.857908	1.70947	2.34139	4.00202	1.20035	1.76444	3.17225	0.238599	1.37807	0.629422	0.507794	1.03308	0.753735	1.03651	0.830522	0.10328	0.724718	2.63909	2.42052	2.43643	0.555863	3.09313	1.02695	AT5G05600	--	-	2-oxoglutarate (2OG) and Fe(II)-dependent oxygenase superfamily protein
PGSC0003DMG400019120	2.71344	5.49239	4.32181	5.63481	4.48018	4.76208	5.28831	6.77569	4.01366	12.3239	11.4404	13.6683	5.04313	4.26608	4.10141	4.48853	9.4882	5.9887	6.54647	3.20168	13.5667	2.7506	9.59564	3.31515	8.20967	5.4213	3.84155	AT5G05600	--	-	2-oxoglutarate (2OG) and Fe(II)-dependent oxygenase superfamily protein
PGSC0003DMG400019121	21.5431	19.8955	20.4422	70.8296	15.6806	31.4623	35.8071	37.8409	39.5364	20.7118	21.0921	21.099	38.1167	27.2749	29.3349	31.7047	28.5976	28.0433	17.9295	17.0928	22.4373	30.2937	27.2309	32.1529	19.4552	23.9136	20.501	AT3G08920	--	-	Rhodanese/Cell cycle control phosphatase superfamily protein
PGSC0003DMG400019122	0.520762	1.72837	0.994016	3.71897	1.00089	0.407016	1.77623	0.752855	0.787728	0.190016	1.2824	0.886225	1.49535	1.57355	1.05465	0.961829	1.50747	0.63342	1.4412	1.65248	0.898651	0.706234	0.691578	0.439357	0.64138	0.532152	0.874809	--	--	-
PGSC0003DMG400019123	0.411128	0.23045	0.302527	2.47932	0.6196	0.0407016	0.161475	0.0792479	0.45013	0.271452	0.202484	0.443113	0.146603	0.139871	0.546855	0.42748	0.354699	0.431878	0.830522	1.39428	0.579775	0.483213	0.518683	0.359474	0.384828	0.133038	1.14106	AT1G14890	--	-	Plant invertase/pectin methylesterase inhibitor superfamily protein
PGSC0003DMG400019126	21.2416	28.4222	22.6895	10.1427	20.0178	10.2975	29.5903	16.5232	16.0546	19.0288	16.5362	19.9742	17.0352	14.2669	9.92151	14.8549	9.04482	15.5188	22.4241	28.5569	20.2921	17.3585	16.9437	15.5772	10.091	24.1131	15.8607	AT2G38150	--	-	alpha 1,4-glycosyltransferase family protein
PGSC0003DMG400019129	0.54817	1.07543	0.0432181	0.0563481	0.238308	0	0.0807376	0.0396239	0	0.0542904	0.404968	0	0.234564	0.524518	0.234366	0.249363	0	0.230335	0.122136	0.619679	0.318876	0.0743404	0.216118	0.119825	0.213793	0.232817	0.912844	AT2G38090	--	MYB	Duplicated homeodomain-like superfamily protein
PGSC0003DMG400019142	7.61957	7.10554	11.496	3.60628	20.3515	19.9031	9.76925	7.64742	10.3905	11.211	8.70682	12.0663	9.49986	7.02854	7.77315	11.9694	18.4887	8.8103	19.5661	12.0321	10.407	9.47841	10.2872	19.2119	6.4138	10.8093	26.2443	AT5G02030	BLH9,BLR,HB-6,LSN,PNY,RPL,VAN	TALE	POX (plant homeobox) family protein
PGSC0003DMG400036508	0	0	0	0	0.238308	0	0	0	0	0	0	0.0340856	0	0	0	0	0.0443374	0	0	0	0.0289887	0.0371702	0	0	0	0	0.0760703	--	--	-
PGSC0003DMG400019149	3424.09	2376.94	4679.61	6235.76	2824.23	16122.6	6439.27	8511.66	9123.28	6471.3	3887.22	4974.42	8404.35	7963.2	8920.96	7629.69	8973.44	6681.98	3706.64	2970.82	5051.9	7738.32	6294.48	5954.72	5404.1	4873.85	3948.13	AT2G39730	RCA	-	rubisco activase
PGSC0003DMG400019153	7.75661	19.473	3.75997	4.4515	3.19332	5.69822	10.7785	4.87374	5.96422	3.42029	7.01945	0.681712	11.9628	1.43368	4.06235	5.69973	2.57157	2.70643	5.78923	4.54431	5.24696	7.54555	8.21249	12.2221	7.95311	5.22174	7.64507	AT2G37640	ATEXP3,ATEXPA3,ATHEXP ALPHA 1.9,EXP3	-	Barwin-like endoglucanases superfamily protein
PGSC0003DMG400019154	4.74167	7.3744	2.20412	0.225392	4.00357	2.44209	3.71393	3.68503	1.95056	1.1401	5.19709	1.29525	3.19594	2.44775	2.22648	2.24427	2.6159	2.30335	3.88391	2.68528	2.78292	3.79136	5.10039	5.8714	2.48	8.58095	8.93826	AT1G07630	PLL5	-	pol-like 5
PGSC0003DMG400013966	7.81142	9.44845	8.73005	26.709	11.9154	31.8693	45.4149	52.4621	27.2329	8.93077	22.3745	13.5661	29.907	27.3798	23.3195	22.4783	42.5195	28.2448	21.8867	13.6588	6.31954	30.145	24.8536	32.073	32.4111	21.2861	27.8417	AT1G66390	ATMYB90,MYB90,PAP2	-	myb domain protein 90
PGSC0003DMG400017584	379.279	325.088	283.467	1031.34	238.403	897.998	628.865	700.789	625.568	377.78	330.049	346.31	647.163	578.683	517.012	523.199	499.549	518.052	297.644	242.527	345.024	567.106	448.791	472.868	424.337	383.682	328.472	AT3G53460	CP29	-	chloroplast RNA-binding protein 29
PGSC0003DMG400017587	55.283	112.805	45.768	181.328	32.0285	73.2628	151.302	201.21	148.693	44.8981	141.435	29.4159	114.262	131.794	84.4109	84.1778	77.0584	59.2248	51.2237	44.5136	75.5736	131.917	108.707	173.865	114.85	172.883	105.852	AT2G38870	--	-	Serine protease inhibitor, potato inhibitor I-type family protein
PGSC0003DMG400017592	26.1203	24.735	27.3571	12.7347	20.4945	10.7859	15.0979	14.4627	14.1041	18.6759	21.7333	12.9525	18.9117	10.5603	12.4995	15.9949	12.8578	14.799	24.0119	14.4075	23.046	16.5779	24.1188	13.7798	16.7614	23.714	18.4851	AT2G37080	RIP3	-	ROP interactive partner 3
PGSC0003DMG400017601	0.822255	1.99723	1.21011	0	0.905569	1.30245	1.89733	0.950974	1.27537	1.08581	0.674947	0.818054	0.850296	1.084	0.546855	0.748089	1.10843	0.834963	0.977085	1.36846	1.18854	0.557553	0.994143	1.11836	1.02621	0.465633	1.10302	AT3G53520	ATUXS1,UXS1	-	UDP-glucuronic acid decarboxylase 1
PGSC0003DMG400011102	30.8346	41.6346	25.1529	14.9886	24.5457	19.781	33.3043	28.45	31.134	26.6023	16.435	23.7236	23.8376	25.3867	18.5931	21.089	17.7349	22.3137	24.5248	20.7076	31.1919	17.0983	27.8792	23.4856	20.7807	27.7717	22.8591	AT1G58330	ZW2	-	transcription factor-related
PGSC0003DMG400011098	0	0	0	0	0.6196	0.0814031	0.0403688	0.0396239	0.0375108	0	0.371221	0.511284	0.0586411	0	0.0390611	0.0712466	0.0443374	0.230335	0.122136	0.20656	0.144944	0.223021	0.0432236	0.0399415	0.0427587	0.066519	0.304281	AT3G55970	ATJRG21,JRG21	-	jasmonate-regulated gene 21
PGSC0003DMG400011088	75.5104	81.8865	43.4342	45.1912	49.9493	25.4385	49.4921	30.7085	41.5245	41.6407	59.9016	37.1533	43.2771	32.4851	28.5536	31.1704	36.0019	40.4237	74.063	57.5785	50.2954	29.2158	38.9013	56.7968	75.1698	50.1886	62.6439	AT5G23860	TUB8	-	tubulin beta 8
PGSC0003DMG400011072	0.137043	0.422491	1.46942	0.676177	4.09889	20.6357	10.8996	8.91539	8.96509	1.84587	3.03726	1.29525	5.33634	11.2597	16.015	6.76843	17.9566	10.1059	3.95719	1.44592	1.24652	10.259	4.27914	8.38772	7.01242	2.72728	6.54205	AT2G39730	RCA	-	rubisco activase
PGSC0003DMG400011071	4.76908	3.07267	9.16224	5.18403	13.1546	3.70384	5.53053	4.51713	5.02645	8.95791	4.72463	13.941	4.86721	3.56672	2.07024	3.91856	6.60627	2.8216	12.4823	8.83043	7.33415	3.90287	3.63078	6.11105	4.57518	4.1907	5.66724	AT3G55550	--	-	Concanavalin A-like lectin protein kinase family protein
PGSC0003DMG400011068	3.89201	7.72007	5.05652	2.31027	6.29132	4.92489	7.46823	4.75487	5.36405	4.75041	10.5629	3.91984	4.63265	5.7697	4.4139	4.52416	8.86747	7.02521	5.74037	4.41521	5.76876	4.20023	7.30479	7.42912	11.3311	7.48339	8.71005	AT5G02180	--	-	Transmembrane amino acid transporter family protein
PGSC0003DMG400011064	4.24832	9.48685	2.29056	0.845222	0.714923	0.895434	5.97458	1.78308	3.1134	1.95445	5.80455	0.954396	4.16352	2.13304	1.48432	0.854959	3.14795	1.84268	3.63964	2.11724	2.72494	1.85851	3.19855	5.27228	7.48277	3.29269	2.62443	AT2G37640	ATEXP3,ATEXPA3,ATHEXP ALPHA 1.9,EXP3	-	Barwin-like endoglucanases superfamily protein
PGSC0003DMG400036797	0.109634	0.345675	0.561835	0	0.285969	0.366314	0.32295	0.277368	0.300087	1.03152	0.0674947	0.204513	0.322526	0	0.156244	0.463103	0	0.201543	0.244271	0.15492	0.347865	0.297362	0.345789	0.199708	0.171035	0.299336	0.380352	AT5G51750	ATSBT1.3,SBT1.3	-	subtilase 1.3
PGSC0003DMG400010477	2.46677	1.95882	4.27859	6.98716	4.57551	4.43647	3.39098	2.9718	5.55161	4.31608	1.01242	5.45369	2.84409	2.27291	3.0077	3.63358	6.07422	2.85039	3.83506	4.13119	7.01527	3.04796	6.26742	4.95275	1.66759	2.59424	3.49924	AT2G37210	--	-	lysine decarboxylase family protein
PGSC0003DMG400010475	16.0614	52.5426	30.512	20.6234	13.4882	12.7396	47.07	26.1122	24.9822	36.3474	43.7028	7.60108	40.5503	23.8131	25.3116	17.0636	14.8087	32.9667	16.6593	19.3133	34.6995	38.7314	24.7239	37.2654	45.0676	32.5943	35.4107	AT3G53420	PIP2,PIP2;1,PIP2A	-	plasma membrane intrinsic protein 2A
PGSC0003DMG400010472	19.323	16.3619	19.1024	59.2782	14.8227	31.7472	36.3319	43.2297	39.4614	24.3492	17.7849	19.8037	36.7973	35.4224	35.7409	26.3612	30.7701	29.7132	21.0073	14.2784	21.4806	34.1966	25.1129	27.3599	28.2635	22.1176	20.0445	AT5G52970	--	-	thylakoid lumen 15.0 kDa protein
PGSC0003DMG400028268	162.861	185.397	353.999	168.988	199.225	367.087	278.989	237.11	385.912	316.703	186.42	181.676	345.132	225.892	408.891	364.319	422.535	256.881	215.862	240.203	241.737	441.359	297.595	251.711	321.802	243.027	247.495	AT3G52970	CYP76G1	-	cytochrome P450, family 76, subfamily G, polypeptide 1
PGSC0003DMG400028267	1.06893	2.65017	2.03125	0.676177	3.76526	0.610523	0.32295	0.792479	0.225065	1.9816	0.708694	0.886225	0.615731	0.419614	0.390611	1.9949	0.399036	0.172751	2.22287	1.75576	1.71034	1.48681	0.95092	0.679006	0.64138	0.898007	1.10302	AT5G03760	ATCSLA09,ATCSLA9,CSLA09,CSLA9,RAT4	-	Nucleotide-diphospho-sugar transferases superfamily protein
PGSC0003DMG401028252	14.3621	39.0613	28.9993	13.6362	35.6508	33.6195	23.1313	17.6327	34.3599	37.8404	72.1181	30.1317	28.353	17.2392	14.8432	39.6131	12.6805	18.1676	33.5629	20.3978	55.6004	17.47	25.2426	25.0034	28.52	15.4989	22.8972	AT3G52600	AtcwINV2,CWINV2	-	cell wall invertase 2
PGSC0003DMG402028252	22.7217	34.0298	21.1336	19.6091	15.347	12.8617	27.7737	18.5044	18.0052	32.2756	45.5589	12.0663	20.7296	18.8826	16.2103	13.5012	19.6858	15.0581	20.9585	16.06	29.0757	17.4328	24.5942	26.0419	34.0787	37.3504	30.0858	AT3G52600	AtcwINV2,CWINV2	-	cell wall invertase 2
PGSC0003DMG400028245	39.249	43.5934	29.8205	10.6498	45.2308	81.3217	46.303	42.992	51.6149	36.1574	34.1186	42.0275	51.2523	54.1302	54.4121	48.9464	58.5253	46.3261	50.1733	46.6309	34.7575	54.0083	31.0346	52.8027	34.9766	32.3615	52.3364	AT1G52340	ABA2,ATABA2,ATSDR1,GIN1,ISI4,SDR1,SIS4,SRE1	-	NAD(P)-binding Rossmann-fold superfamily protein
PGSC0003DMG400028244	0	0.0384083	0.0432181	0	1.04855	0	0	0	0	0.0271452	0.0337474	0	0.0586411	0	0	2.35114	0	0	1.14807	0.15492	0	0.0371702	0	0.119825	0	0	0.494457	AT1G52340	ABA2,ATABA2,ATSDR1,GIN1,ISI4,SDR1,SIS4,SRE1	-	NAD(P)-binding Rossmann-fold superfamily protein
PGSC0003DMG400028243	179.882	232.793	177.194	426.217	152.803	111.929	148.073	109.045	139.24	130.813	133.302	147.147	147.981	112.317	118.863	120.977	133.544	118.594	175.68	165.79	188.572	108.351	142.206	144.948	182.195	137.162	144.305	AT5G04800	--	-	Ribosomal S17 family protein
PGSC0003DMG401028242	3.91942	5.56921	2.29056	2.98645	7.53052	2.11648	7.91228	6.85494	3.07589	2.19876	7.66065	1.94288	4.2808	5.28015	1.79681	4.23917	3.36964	3.8869	2.90683	2.53036	2.3191	3.56834	2.50697	6.55041	5.21656	7.08428	5.17278	AT3G11600	--	-
PGSC0003DMG400028239	0.712621	4.41696	0.172872	0.845222	0.285969	0.203508	1.37254	2.17932	1.20035	0.0542904	2.22733	0.102257	1.64195	0.594454	0.976526	0.961829	0.753735	0.575837	0.293125	0.929519	0.173932	2.34172	0.907696	1.23819	1.62483	2.92684	2.01586	AT5G42560	--	-	Abscisic acid-responsive (TB2/DP1, HVA22) family protein
PGSC0003DMG400028238	253.008	232.101	225.166	268.386	221.15	741.135	477.886	554.854	539.631	295.041	214.532	290.818	510.822	441.155	457.639	461.286	401.874	382.01	260.393	210.536	269.044	473.251	355.687	411.837	299.696	272.296	276.934	AT5G06290	2-Cys Prx B,2CPB	-	2-cysteine peroxiredoxin B
PGSC0003DMG401028232	9.6752	12.137	11.1071	0.169044	17.0628	11.4371	7.26638	11.0155	11.2533	11.2653	11.5078	11.8959	11.7575	11.1547	11.8746	9.9389	9.70988	13.5034	11.3586	13.2198	10.378	9.40407	13.1832	9.62591	9.53519	10.4435	16.9637	AT5G65560	--	-	Pentatricopeptide repeat (PPR) superfamily protein
PGSC0003DMG400028231	0.0822255	0.69135	0.432181	0	1.71582	0.77333	1.08996	1.26797	1.76301	0.760065	1.99109	1.05665	0.820975	0.9791	1.13277	1.03308	1.95084	0.748588	1.19693	1.44592	0.811684	1.18945	1.21026	0.718947	2.35173	0.598671	1.74962	AT5G06440	--	-
PGSC0003DMG400028228	29.5464	37.064	24.9801	12.791	27.9773	40.2131	36.8971	32.6105	32.822	23.6163	41.678	19.6674	37.2078	36.6114	40.311	34.0915	31.3465	35.9322	25.3309	17.4543	29.6555	37.7278	31.6829	31.5139	42.2456	33.1597	31.6453	--	--	-
PGSC0003DMG400028222	36.9467	24.9654	92.4435	137.94	58.0041	57.145	69.7976	82.6952	46.5135	84.0144	92.9402	68.4098	45.5641	95.6021	62.5758	52.6156	106.942	90.1472	64.3166	59.6699	86.5314	37.5048	72.7021	75.0501	97.276	98.7475	71.6583	--	--	-
PGSC0003DMG400028207	2.5764	7.45121	5.70479	6.36734	4.67083	26.2525	25.4323	31.6991	25.6199	4.66897	4.28591	3.68124	14.6309	9.65113	8.8278	9.51142	5.4535	5.12495	4.95871	10.2763	6.6964	9.14387	3.02565	19.0521	8.03863	3.65855	8.93826	AT5G04200	AtMC9,MC9	-	metacaspase 9
PGSC0003DMG400028191	0.0822255	0.345675	0.777926	0.225392	0.6196	0.284911	0.242213	0.0396239	0.375108	0.814356	0.674947	0.238599	0.234564	0.209807	0.156244	0.534349	0.576386	0.403086	0.903803	1.0328	1.47843	0.0371702	1.38316	1.83731	0.98345	0.266076	1.44534	AT1G73590	ATPIN1,PIN1	-	Auxin efflux carrier family protein
PGSC0003DMG400023666	0	0.0768166	0	0.0563481	0.762585	0	0.161475	0	0.0375108	0	0	0	0.0293205	0	0	0.641219	0.177349	0.0287918	0.0732814	0	0	0	0	0.0399415	0	0	0.152141	AT3G58070	GIS	-	C2H2 and C2HC zinc fingers superfamily protein
PGSC0003DMG400023669	41.7157	24.8502	24.9368	59.1655	33.3631	13.0245	25.8764	28.0141	27.0453	21.5533	22.3407	31.6996	22.6648	22.799	22.8507	22.2289	23.7205	26.4597	34.4911	29.0733	23.4519	22.8969	20.7906	24.4842	22.2773	23.5145	26.8909	--	--	-
PGSC0003DMG400023671	6.00246	11.1384	4.97008	4.11341	3.43163	13.9199	14.3309	25.9933	11.7034	5.42904	20.1472	2.89727	11.523	14.4068	8.04658	4.55978	9.1335	6.39179	5.25183	4.75087	4.84112	10.4077	9.55242	12.9011	10.5186	17.2617	11.3725	AT5G06740	--	-	Concanavalin A-like lectin protein kinase family protein
PGSC0003DMG400023674	3.48088	8.18097	1.33976	0.394437	1.09622	0.366314	3.06803	1.74345	1.12533	1.05866	2.93602	0.61354	1.64195	1.8533	1.36714	1.49618	1.37446	1.49718	2.345	1.18772	1.50741	2.45323	3.28499	2.31661	1.92414	3.39247	1.78765	AT5G06800	--	G2-like	myb-like HTH transcriptional regulator family protein
PGSC0003DMG400023676	4.57722	6.41419	1.33976	0.225392	0.524277	1.05824	2.86618	1.30759	1.16284	1.92731	4.89337	1.02257	2.16972	1.8533	1.17183	0.997452	1.55181	2.15939	2.63813	2.22052	2.89887	0.743404	1.81539	1.99708	4.31863	2.89358	2.92871	AT3G57880	--	-	Calcium-dependent lipid-binding (CaLB domain) plant phosphoribosyltransferase family protein
PGSC0003DMG400023678	37.906	43.0173	26.5359	20.229	27.453	38.9514	51.7124	48.4997	33.7223	26.7109	54.7382	31.3247	43.3944	40.0032	33.5925	35.1958	25.0063	42.18	33.3186	27.4724	33.6559	42.4856	42.8346	41.7788	40.1076	53.182	36.742	AT5G06839	bZIP65,TGA10	bZIP	bZIP transcription factor family protein
PGSC0003DMG400023740	2.2475	11.5993	10.4156	23.3281	10.0089	1.54666	1.8166	1.42646	9.71531	4.39752	0.674947	3.68124	6.06935	1.50362	3.59362	6.41219	0.84241	1.35322	7.10829	11.4641	2.49303	1.56115	2.80954	1.03848	0.897932	1.36364	4.60226	--	--	-
PGSC0003DMG400023680	76.2231	87.9166	60.8079	226.97	81.5012	21.002	82.2716	33.5615	37.0982	29.6425	31.4525	106.892	37.2078	38.9892	22.4992	38.295	33.6077	35.2412	103.058	87.478	48.0633	34.1223	44.8661	62.4286	51.3959	50.4547	57.7374	--	--	-
PGSC0003DMG400023741	33.2465	66.6	22.0412	42.4865	22.5439	2.27929	27.1278	14.225	15.9421	10.7495	19.236	19.531	19.2929	13.7424	11.3277	17.776	12.5031	14.1656	33.1965	31.8618	19.9732	14.6079	17.8514	25.8422	36.3021	16.5632	23.4297	--	--	-
PGSC0003DMG400023689	14.7458	19.2426	11.3664	2.76106	17.9684	20.4322	13.8465	15.5326	14.5917	15.9614	19.4047	10.2938	16.6541	12.6933	14.2573	13.1806	14.2766	14.4247	15.3402	16.9895	14.3204	14.9796	11.7136	17.0151	18.0869	14.3681	18.9415	AT2G41740	ATVLN2,VLN2	-	villin 2
PGSC0003DMG400023691	87.7072	56.6907	64.3085	71.3367	69.8718	146.933	94.3419	118.674	118.009	93.7323	74.3117	78.7718	113.529	101.127	110.738	97.4653	117.272	91.0686	67.6875	59.8507	73.6314	100.322	85.626	87.1923	83.5505	73.3705	66.6376	AT2G41680	NTRC	-	NADPH-dependent thioredoxin reductase C
PGSC0003DMG400029830	19.0489	3.84083	38.2912	57.5314	101.138	16.8504	14.4924	3.24916	10.9532	240.533	7.76189	104.677	7.09557	5.21021	26.0537	76.5545	102.02	61.4418	143.998	63.1556	24.3795	11.0024	14.8257	32.4325	10.9462	24.6453	83.4492	AT3G57270	BG1	-	beta-1,3-glucanase 1
PGSC0003DMG400029832	27.0248	24.1972	33.494	1.12696	24.1644	76.6817	42.0239	66.4493	56.6039	60.9138	47.0438	35.6535	53.2168	40.7725	47.1858	46.9871	53.8256	41.6906	23.8164	23.2121	41.3379	53.1906	40.9328	43.1368	46.3077	38.7141	36.7039	AT5G04040	SDP1	-	Patatin-like phospholipase family protein
PGSC0003DMG400029837	1.2882	2.57336	2.11769	2.14123	3.90825	3.54104	1.45328	2.93217	2.47572	3.20313	2.26107	3.23813	1.72991	1.53859	1.44526	1.13995	2.88193	1.66993	3.81063	2.47872	2.75393	0.966426	1.21026	1.79737	2.30897	1.66298	2.89067	AT1G44350	ILL6	-	IAA-leucine resistant (ILR)-like gene 6
PGSC0003DMG400029840	0.822255	1.88201	0.561835	1.29601	1.38218	0.732628	1.45328	0.277368	0.600174	1.03152	0.776189	0.783968	0.52777	0.48955	0.74216	0.961829	0.931085	1.03651	0.879376	0.0516399	1.07258	1.3753	0.432236	0.51924	1.11173	0.365855	0.912844	AT3G10250	--	-	Plant protein 1589 of unknown function
PGSC0003DMG400008140	4.08387	7.52803	1.25332	0.169044	0.524277	0.610523	3.47172	1.03022	1.23786	1.46584	3.34099	0.409027	1.70059	1.46865	0.624977	0.641219	0.709398	1.35322	1.95417	3.04676	0.898651	1.30096	1.55605	0.958596	3.63449	2.7938	2.96674	AT2G36780	--	-	UDP-Glycosyltransferase superfamily protein
PGSC0003DMG400008144	48.5405	45.053	45.3358	126.727	35.5555	116.244	81.4239	77.1082	84.2119	41.505	33.4774	42.1298	70.34	44.0245	52.0684	52.8293	68.8559	45.8942	43.8467	44.1521	47.0487	48.693	57.9629	58.075	48.9159	43.2374	39.0621	AT5G46800	BOU	-	Mitochondrial substrate carrier family protein
PGSC0003DMG400008146	6.93435	7.56644	4.49468	1.74679	13.9172	7.32628	5.692	2.53593	4.20121	6.75915	3.00351	4.0221	4.60332	2.72749	3.90611	6.2697	6.65061	5.24011	10.4304	7.59107	7.68201	4.75779	4.71137	20.0107	7.26898	4.0244	22.745	AT2G41820	--	-	Leucine-rich repeat protein kinase family protein
PGSC0003DMG400008151	8.93517	8.52665	8.16822	0.338089	7.67351	15.1003	8.63892	10.4211	10.9907	8.55073	6.95196	5.18101	13.9859	11.3646	10.7027	12.2544	9.97591	9.04064	8.01209	6.91975	10.0591	13.4928	9.46597	8.58743	9.32139	9.17963	11.2584	AT3G57650	LPAT2	-	lysophosphatidyl acyltransferase 2
PGSC0003DMG400011449	710.675	876.247	780.865	2272.46	622.746	294.557	692.244	474.219	582.281	461.821	479.516	569.741	532.49	478.081	431.39	533.673	454.724	485.603	641.016	792.337	688.453	451.618	558.103	616.737	728.736	531.753	572.848	AT1G57860	--	-	Translation protein SH3-like family protein
PGSC0003DMG400011446	35.2473	43.8623	46.1137	10.3117	64.0094	35.6139	33.7079	31.9369	39.9491	41.7493	33.2074	45.7769	35.038	33.6041	42.225	43.6385	39.1942	33.744	55.6938	46.5534	35.0764	42.8573	39.1174	40.9401	34.9766	33.5921	47.1636	AT5G06700	TBR	-	Plant protein of unknown function (DUF828)
PGSC0003DMG400011438	0.575579	0.23045	2.85239	14.5378	0.905569	0.52912	3.99651	5.23036	3.30095	2.17161	7.25568	0.886225	2.81477	3.95137	5.42949	2.99236	22.08	5.12495	1.1725	0.619679	0.69573	5.53836	7.73703	4.83292	16.3338	3.89136	12.7037	AT5G06760	LEA4-5	-	Late Embryogenesis Abundant 4-5
PGSC0003DMG400011435	11.4019	18.5512	11.6257	1.74679	9.24634	29.6307	21.4358	25.8744	17.5926	14.3055	27.6728	13.2593	22.3716	25.002	19.0618	15.033	20.1735	23.6381	10.9189	17.0412	11.4216	21.2614	16.2521	20.8095	23.0042	21.6519	16.203	AT5G06800	--	G2-like	myb-like HTH transcriptional regulator family protein
PGSC0003DMG400011431	13.3479	10.0246	7.77926	1.46505	7.62585	5.00629	5.97458	3.52653	5.40156	6.10767	6.71572	3.88576	7.18353	3.9164	4.99982	6.66156	6.20723	5.9887	8.59835	6.97139	8.29078	5.76138	5.70552	8.66731	10.989	7.01776	6.8083	AT3G57880	--	-	Calcium-dependent lipid-binding (CaLB domain) plant phosphoribosyltransferase family protein
PGSC0003DMG400011430	10.4975	12.2907	8.64362	5.18403	8.29311	18.8041	20.8303	27.6971	15.717	8.44215	28.8202	5.14692	14.8069	18.3931	14.3354	10.2595	11.7051	15.1445	10.1373	10.4313	10.175	13.4556	12.4916	22.527	19.1559	25.6431	13.6546	AT5G06839	bZIP65,TGA10	bZIP	bZIP transcription factor family protein
PGSC0003DMG400008362	53.9674	32.5318	28.0918	34.316	28.2156	26.2932	51.7932	45.9241	43.5501	22.069	24.8718	27.2685	53.3341	35.6323	42.6937	44.8853	31.7899	39.8767	37.2758	51.2784	21.2198	51.6666	27.6199	30.9946	29.0331	30.765	29.5153	AT2G32560	--	-	F-box family protein
PGSC0003DMG400007170	43.7988	58.3038	36.7786	16.0592	46.184	29.0609	42.9524	36.0974	41.5995	30.8369	32.9712	32.0745	47.7338	30.7717	27.3818	37.5113	25.0063	40.1934	39.1078	41.3894	35.8011	33.3417	31.51	37.9045	37.7132	33.06	46.8213	AT3G56480	--	-	myosin heavy chain-related
PGSC0003DMG400007172	17.7881	14.0574	8.81649	1.46505	8.6744	4.47717	8.47745	3.20954	6.07676	7.84496	13.229	5.21509	8.59092	6.43409	6.36695	7.01779	7.0053	6.59333	13.0197	12.6518	9.79819	8.21462	7.90992	11.1037	20.8235	7.78273	11.2964	AT5G06150	CYC1BAT,CYCB1;2	-	Cyclin family protein
PGSC0003DMG400007176	22.0638	8.60346	79.5645	75.6755	88.3168	17.8273	38.4715	45.6468	41.2244	81.897	109.679	26.689	26.4471	53.5708	65.8569	45.954	106.942	62.9965	45.2146	74.3099	9.10246	27.4316	65.916	27.0404	193.996	108.892	36.2095	AT5G07050	--	-	nodulin MtN21 /EamA-like transporter family protein
PGSC0003DMG400007177	19.0763	8.37301	20.5286	25.0186	20.9711	19.1704	21.6377	26.2707	30.4588	21.9605	10.9341	22.3601	26.7403	27.9044	28.0068	32.061	29.2183	22.6592	15.096	16.4731	25.1042	30.7398	27.3173	18.0136	18.429	12.9712	14.8337	AT5G48570	ATFKBP65,FKBP65,ROF2	-	FKBP-type peptidyl-prolyl cis-trans isomerase family protein
PGSC0003DMG400007179	0	0	0	0	0.285969	0	0	0	0	0.135726	0	0	0	0	0	0	0	0	0.0732814	0	0.0869662	0.185851	0.0864472	0	0.128276	0	0.0380352	AT2G40890	CYP98A3	-	cytochrome P450, family 98, subfamily A, polypeptide 3
PGSC0003DMG400007188	427.682	500.921	483.394	558.241	369.043	1643.77	1165.89	1442.19	1136.84	597.411	838.689	556.106	1171.85	1106.17	1124.53	970.058	1197.38	1039.24	513.263	399.564	491.214	1117.52	920.36	1004.97	938.81	850.612	692.24	AT3G56940	ACSF,CHL27,CRD1	-	dicarboxylate diiron protein, putative (Crd1)
PGSC0003DMG402011260	142.634	139.499	125.116	80.0143	127.876	262.484	220.091	251.652	229.004	164.256	132.931	170.803	234.418	209.912	194.212	215.129	184.532	180.698	140.505	123.187	172.86	211.722	195.198	178.858	144.653	143.215	130.156	AT5G44650	AtCEST,CEST	-
PGSC0003DMG400011256	0.109634	0	0.388963	0	10.1042	0.284911	1.21106	0.0792479	0.262576	0	0	0	0.586411	0.0349679	0	1.9949	4.47807	0.259127	2.90683	0	0.0289887	0.966426	0	3.71456	0	0.299336	4.48815	AT4G04890	PDF2	HD-ZIP	protodermal factor 2
PGSC0003DMG400011254	16.2258	33.3	22.5598	52.291	32.5052	61.6629	123.569	91.6105	68.8699	39.3062	24.3993	47.6516	47.8804	31.4361	15.1166	21.374	26.159	40.4813	35.9079	34.5471	32.4674	20.2949	44.5635	66.6225	22.7904	37.9491	34.1556	AT4G21200	ATGA2OX8,GA2OX8	-	gibberellin 2-oxidase 8
PGSC0003DMG400011242	123.53	143.417	144.608	389.985	124.635	87.7526	141.816	102.943	115.383	112.245	122.739	109.21	114.849	106.477	92.0279	101.74	113.548	106.415	135.595	139.815	137.146	100.322	108.318	145.547	134.69	133.304	139.285	AT1G31340	ATRUB1,NEDD8,RUB1	-	related to ubiquitin 1
PGSC0003DMG400011238	8.52405	7.79689	12.1443	36.6263	12.8686	24.2988	16.6319	20.8026	30.2337	11.3195	10.0905	13.1229	16.8007	18.9176	20.7414	18.2391	26.2034	15.0869	13.4593	13.3231	15.451	20.7038	14.7825	14.6186	14.7945	8.14858	10.4977	AT1G55980	--	-	FAD/NAD(P)-binding oxidoreductase family protein
PGSC0003DMG400008686	81.3759	85.0744	86.5226	40.4579	97.5632	109.406	75.6915	93.6314	92.6518	100.546	86.697	97.4166	92.4477	95.1825	109.371	100.066	109.779	92.5946	86.0812	80.6616	85.3718	108.388	89.8619	82.1996	98.0457	82.5834	93.2622	AT5G47750	D6PKL2,PK5	-	D6 protein kinase like 2
PGSC0003DMG400014415	4.87871	8.94914	5.70479	2.53566	7.38754	6.47155	8.67929	8.71727	6.52689	5.21188	13.1952	6.1354	7.35946	8.53216	7.10911	6.98217	8.91181	11.3152	10.1617	9.21773	6.81235	8.735	6.91578	7.38918	17.4028	5.98671	9.09041	AT3G20300	--	-	Protein of unknown function (DUF3537)
PGSC0003DMG400014433	6.79731	10.7543	9.76729	8.95935	10.3426	5.69822	8.96187	8.24178	8.10234	10.3423	10.5967	10.737	7.44742	7.97267	9.21841	9.22643	8.51278	9.55889	12.7021	10.328	9.79819	8.62349	7.56413	13.3005	11.6731	10.1774	9.81307	AT5G06430	--	-	Thioredoxin superfamily protein
PGSC0003DMG400025012	110.182	129.551	127.277	694.547	108.668	80.6705	150.091	111.541	124.611	90.2306	111.704	108.392	112.004	103.05	81.9501	81.7555	92.4878	107.768	103.229	136.536	111.781	86.6066	97.3396	131.048	138.923	118.038	117.985	AT1G51060	HTA10	-	histone H2A 10
PGSC0003DMG400025034	18.3911	13.5197	36.7354	98.4965	25.4989	88.5666	45.8993	54.4433	56.4538	49.0514	38.472	38.3122	49.8742	90.6367	76.5987	53.7555	116.563	60.0598	29.7767	20.3461	50.5563	62.2973	56.5797	47.4106	73.8015	37.9491	29.9337	AT1G03680	ATHM1,ATM1,THM1,TRX-M1	-	thioredoxin M-type 1
PGSC0003DMG400025041	34.4799	27.5388	18.9295	10.4807	23.6878	45.5043	28.5407	41.2485	35.3352	27.4709	19.3372	26.7913	46.7076	32.1355	42.1078	39.1144	29.6617	32.6787	20.6409	17.635	27.5973	44.9388	27.1012	28.9975	25.2276	19.5233	27.3853	AT5G53850	--	-	haloacid dehalogenase-like hydrolase family protein
PGSC0003DMG400025042	26.7781	42.1723	58.863	57.4187	52.809	66.3842	66.5278	81.5461	64.2936	78.0153	123.887	50.0376	57.7028	75.3557	72.4973	50.9413	101.355	70.1369	54.0816	51.485	59.253	71.4783	72.7886	70.6965	97.8319	105.1	74.4729	AT5G53870	AtENODL1,ENODL1	-	early nodulin-like protein 1
PGSC0003DMG402025043	0.657804	0.268858	1.94481	7.60699	2.85969	2.36069	0.807376	1.90195	0.600174	1.57442	1.41739	1.09074	1.20214	0.804261	1.67963	1.13995	2.26121	0.63342	2.46714	1.8074	1.18854	1.33813	2.50697	1.75743	2.95035	0.598671	1.17909	AT3G23560	ALF5	-	MATE efflux family protein
PGSC0003DMG400021278	16.6918	18.0903	23.2081	54.8267	19.7795	9.07645	17.4393	10.3418	12.266	16.9115	13.2965	17.929	7.68198	11.0498	9.41372	14.1068	11.0843	13.0715	22.2287	22.6183	19.9153	9.7386	13.3129	19.5314	12.9986	16.8293	22.1365	AT5G53980	ATHB52,HB52	HD-ZIP	homeobox protein 52
PGSC0003DMG400021276	7.04399	8.91073	8.51396	10.7061	7.62585	16.9318	24.9479	26.9839	15.9046	7.84496	31.925	6.10132	16.918	51.0531	22.0695	14.1781	25.3166	34.6078	7.49913	6.35171	20.7849	16.6523	12.362	20.9693	57.1256	20.9868	18.2949	AT5G53970	--	-	Tyrosine transaminase family protein
PGSC0003DMG400021265	20.2549	11.5225	17.0711	17.0171	22.5916	4.88419	6.25716	2.57556	8.32741	19.7074	9.04429	17.9631	6.33324	5.62983	2.89052	8.4071	5.71952	4.98099	27.5782	29.0216	10.8998	6.83932	6.959	6.15099	2.26621	5.55434	12.3995	AT3G50930	BCS1	-	cytochrome BC1 synthesis
PGSC0003DMG402021263	122.571	111.461	106.36	219.476	99.5649	152.672	179.682	201.091	189.092	120.552	90.1054	118.993	186.948	145.606	146.049	166.076	130.973	137.798	103.815	112.291	112.911	153.848	149.51	146.985	97.276	112.816	114.372	AT3G14930	HEME1	-	Uroporphyrinogen decarboxylase
PGSC0003DMG400021248	176.73	88.6848	311.689	351.95	320.953	471.853	348.06	293.098	422.897	328.077	187.602	344.742	251.922	328.138	316.668	336.462	379.838	281.152	265.498	309.762	267.566	184.996	209.764	392.945	280.155	237.772	306.487	AT4G18360	--	-	Aldolase-type TIM barrel family protein
PGSC0003DMG400021247	147.074	197.457	252.178	168.086	152.946	74.3617	209.918	158.892	157.02	188.659	183.214	157.407	166.394	130.36	111.597	133.195	135.983	135.869	196.345	209.606	179.005	117.83	172.592	178.658	153.162	202.251	151.19	AT1G17180	ATGSTU25,GSTU25	-	glutathione S-transferase TAU 25
PGSC0003DMG400013144	27.2441	17.7831	8.68684	27.9487	10.1519	3.90735	9.28482	5.74547	6.41435	6.54199	9.85423	4.09027	9.23597	5.94454	4.45296	6.91092	5.49783	6.93883	11.7983	10.0181	9.85617	6.2446	8.29893	11.0638	13.5545	9.21289	9.77504	AT4G28310	--	-
PGSC0003DMG400021664	12.8272	10.6775	18.1516	13.6926	18.874	17.9901	19.9826	19.7723	17.33	20.6846	17.6499	18.6107	18.0321	25.072	18.3196	18.2747	20.7942	19.636	20.0547	17.6092	13.9726	18.3249	16.7275	19.3317	19.1559	19.0577	21.2236	AT1G52870	--	-	Peroxisomal membrane 22 kDa (Mpv17/PMP22) family protein
PGSC0003DMG400022820	0.767438	3.61038	1.29654	0.450785	1.57283	0.691926	1.57438	1.10947	1.16284	0.922936	3.07101	0.374941	0.645052	0.48955	0.234366	1.85241	1.0641	1.52597	1.61219	0.826239	2.26112	1.04077	0.778025	1.35801	1.53931	1.82927	1.06498	AT5G45960	--	-	GDSL-like Lipase/Acylhydrolase superfamily protein
PGSC0003DMG400022817	10.3878	12.7132	11.3664	3.21184	13.1546	14.7747	13.2813	11.4117	10.8781	14.2241	11.8791	10.2257	12.6372	9.19655	8.63249	7.48089	12.8578	10.9121	13.1418	14.0977	12.2622	8.92085	7.78025	14.7384	12.9986	12.1065	15.0619	AT1G28520	ATVOZ1,VOZ1	VOZ	vascular plant one zinc finger protein
PGSC0003DMG400022815	28.3678	20.4716	24.764	41.4722	18.9693	8.71013	29.2674	26.1122	19.4306	16.5586	19.1348	19.531	24.9225	22.7641	21.2102	21.9083	18.1783	21.9106	22.9371	30.829	18.4078	20.518	22.8653	26.641	19.4124	22.3504	21.604	AT5G46080	--	-	Protein kinase superfamily protein
PGSC0003DMG400022808	14.4991	16.8997	6.4395	11.6077	11.0098	1.99438	5.97458	4.55675	4.98894	5.97194	8.13311	8.24871	7.21285	6.64389	6.17165	8.4071	6.34024	6.42058	11.6517	7.59107	11.1607	5.87289	7.73703	8.06819	9.57794	8.01554	10.1174	AT1G28395	--	-
PGSC0003DMG400010820	16.4451	7.75848	12.879	41.1341	11.963	13.7571	18.3274	20.6044	19.4681	15.3642	12.7902	16.0884	17.2112	17.6588	12.3824	14.2493	23.5431	15.634	15.2425	10.4829	14.6683	15.6858	16.7708	18.0536	18.258	13.8027	11.8289	AT2G46735	--	-
PGSC0003DMG400010819	20.5564	20.4716	11.8418	13.2982	11.2005	13.0245	28.8637	30.9463	23.9319	13.8169	18.561	8.75999	40.9608	14.4417	15.6635	14.9974	12.1928	18.6571	19.0043	15.492	11.1027	21.5587	13.14	30.3556	25.2704	29.9336	27.1951	AT1G01120	KCS1	-	3-ketoacyl-CoA synthase 1
PGSC0003DMG400005528	3.2068	3.34152	3.45745	2.9301	5.91003	3.58174	2.66434	4.7945	4.31375	4.58754	6.47949	3.27222	3.22526	3.21704	3.98423	2.70737	5.85253	2.8216	4.71443	4.44103	4.05842	2.41606	4.19269	6.07111	4.10483	3.32595	6.8083	AT1G32640	ATMYC2,JAI1,JIN1,MYC2,RD22BP1,ZBF1	-	Basic helix-loop-helix (bHLH) DNA-binding family protein
PGSC0003DMG400005529	0	0	0.302527	0.112696	3.24098	0.732628	0.242213	0.0396239	0	0.0271452	0	0.272685	0.117282	0.139871	0.0390611	0.961829	1.0641	0.0287918	1.05037	0.2582	0.289887	0.148681	0.216118	2.67608	0.171035	0.0332595	2.0539	AT2G46640	--	-
PGSC0003DMG400018885	0.356311	0.960208	0.994016	1.69044	1.71582	0.814031	0.484426	0.0792479	0.90026	1.11295	0.303726	0.818054	0.293205	0.174839	0.0390611	1.17557	0.443374	0.345502	2.6137	1.08444	0.985617	0.185851	0.518683	1.1583	0.0855174	0.432374	1.55944	AT5G41990	ATWNK8,WNK8	-	with no lysine (K) kinase 8
PGSC0003DMG400019396	9.53816	11.292	13.5273	9.69187	8.29311	7.00067	23.0506	22.3083	15.1169	13.1383	18.0548	16.7019	15.9797	12.0289	12.6558	15.4605	15.6068	14.1368	9.42887	11.9805	14.4364	13.753	17.7217	15.018	12.8704	11.8404	11.2964	--	--	-
PGSC0003DMG400019401	0.630396	0	0.21609	0.338089	0.714923	0.162806	0.201844	0.19812	0.225065	0.380033	0.573705	0.238599	0.0293205	0.104904	0.35155	0.605596	0.487711	0.0863755	0.244271	0.516399	0.173932	0.148681	0.0432236	0.279591	0.0427587	0.0332595	0.190176	AT3G61610	--	-	Galactose mutarotase-like superfamily protein
PGSC0003DMG400019408	13.2931	11.1	8.94615	1.35235	11.6294	4.63998	17.1971	11.6494	8.58998	7.27491	10.2929	19.3606	12.2853	10.4904	7.14817	9.86765	9.35519	9.84681	16.4639	9.50175	8.05887	13.1211	10.3737	9.62591	10.0055	14.7672	8.74809	AT4G01250	AtWRKY22,WRKY22	WRKY	WRKY family transcription factor
PGSC0003DMG400019410	12.9368	5.91488	9.89694	26.3146	11.7724	5.41331	8.03339	6.10209	7.42715	8.93077	6.04078	8.79408	6.36256	9.96584	8.43719	7.37402	10.8627	5.32649	15.6822	11.6964	10.5809	5.241	5.44618	17.095	13.8538	7.58317	14.7576	AT1G01490	--	-	Heavy metal transport/detoxification superfamily protein
PGSC0003DMG400028022	77.0453	82.5779	32.5432	20.1163	20.4468	57.9997	114.446	115.464	99.7789	41.125	76.2353	27.882	173.636	68.1174	66.8725	70.8904	21.1046	86.3179	48.5123	29.5639	33.1341	128.163	62.242	94.0623	78.6332	121.53	97.8645	AT1G02205	CER1	-	Fatty acid hydroxylase superfamily
PGSC0003DMG400017012	5.83801	7.33599	3.32779	6.76177	3.28865	5.1691	11.4244	8.12291	6.63942	3.31171	3.67846	3.68124	10.2035	4.51085	6.24977	7.19591	2.26121	7.02521	3.00454	5.88695	3.82651	8.06594	5.10039	4.2338	3.80552	3.52551	5.66724	AT1G53820	--	-	RING/U-box superfamily protein
PGSC0003DMG400009783	4.11128	5.79966	3.67354	2.70471	5.5764	3.45963	2.38176	3.13029	5.36405	2.41592	1.95735	3.68124	5.68818	1.46865	2.57803	4.23917	3.05928	2.1018	5.98464	5.52547	1.44944	3.75419	3.63078	2.87579	1.83862	1.72949	2.92871	AT4G37450	AGP18,ATAGP18	-	arabinogalactan protein 18
PGSC0003DMG400021076	32.1502	34.6443	86.3498	106.723	70.968	22.7115	49.371	21.595	36.7606	46.1197	24.2643	55.8322	21.7265	35.2476	20.7805	39.6487	21.9027	39.7903	62.5334	95.7921	49.3678	19.3657	21.266	65.0248	34.2497	50.0223	67.056	--	--	-
PGSC0003DMG400003235	132.959	128.975	65.9076	21.8067	43.229	25.7641	65.8415	62.0511	45.5382	62.3796	90.4429	52.2873	71.5128	41.4719	43.3187	66.1168	14.321	51.451	64.2922	69.8172	64.239	59.0635	74.1285	46.5319	28.8621	56.6742	42.4092	AT1G60030	ATNAT7,NAT7	-	nucleobase-ascorbate transporter 7
PGSC0003DMG400003243	12.279	7.52803	11.0206	47.7268	9.77061	17.9087	14.5731	25.2008	16.2797	13.5454	22.037	12.2367	13.9566	23.4285	17.6165	14.7124	24.6516	19.8664	4.98313	10.3022	10.0011	19.6259	15.085	16.6956	27.4511	13.5034	12.6657	--	--	-
PGSC0003DMG400009750	6.27655	6.64464	2.72274	0	8.53141	7.00067	4.84426	6.93419	6.60191	6.65057	6.64823	5.38552	6.50916	7.90274	8.86686	8.19336	5.40916	6.01749	6.00907	5.78367	7.01527	7.13668	5.66229	7.02971	5.1738	4.12418	6.77026	AT4G04650	--	-	RNA-directed DNA polymerase (reverse transcriptase)-related family protein
PGSC0003DMG400004325	0.630396	1.3827	0.259309	0	0.571938	0.447717	0.444057	0.713231	0.637684	0.705775	0.236231	0.238599	0.733014	0.559486	0.0390611	0.498726	0.709398	0.259127	1.12365	0.413119	0.405842	0.260192	0.432236	1.91719	0.769656	0.432374	1.52141	AT5G04310	--	-	Pectin lyase-like superfamily protein
PGSC0003DMG400029162	0.137043	0.268858	0.21609	0.338089	2.00178	1.50596	0.444057	0.990598	1.27537	0.352887	0.776189	0.443113	0.52777	0.349679	1.28901	0.391856	0.709398	0.0863755	0.879376	0.774599	0.318876	1.11511	0.216118	0.758889	0.342069	0.232817	0.342317	AT1G02065	SPL8	SBP	squamosa promoter binding protein-like 8
PGSC0003DMG400006507	24.4758	24.082	9.24867	21.6377	4.62317	5.73892	41.0551	23.7744	23.8944	6.13481	11.4066	5.55595	34.7742	15.4908	8.35907	10.3308	4.07904	19.3769	14.0944	12.6001	7.85595	21.2242	12.8374	27.2801	23.9876	24.5123	27.8798	AT1G29000	--	-	Heavy metal transport/detoxification superfamily protein
PGSC0003DMG400022088	940.66	707.174	1014.89	1887.1	801.286	2861.36	1492.39	1966.5	1975.1	1555.64	1096.35	1219.24	1901.5	1978.38	2066.41	1762.5	1786.26	1750.37	896.158	770.855	1186.71	1895.87	1493.12	1418.88	1281.26	1208.68	1104.92	AT3G60750	--	-	Transketolase
PGSC0003DMG401020927	0	0.0384083	0.0432181	0	0.571938	0.0407016	0	0.0396239	0.150043	0	0.0674947	0	0.117282	0	0.0390611	0	0.0886747	0.201543	0	0.15492	0.144944	0.0371702	0	0.0399415	0.256552	0.133038	0.228211	AT4G00050	UNE10	-	basic helix-loop-helix (bHLH) DNA-binding superfamily protein
PGSC0003DMG400031385	11.7034	18.8969	11.5824	1.01427	11.4864	4.80278	9.97109	7.2908	7.68972	7.05775	12.284	5.93089	11.4057	7.7279	7.4216	8.69208	7.09398	8.23447	11.8472	12.4452	11.4795	7.47121	10.5898	8.38772	14.538	8.51444	10.3075	AT5G26670	--	-	Pectinacetylesterase family protein
PGSC0003DMG400024168	8.85295	12.6747	15.3424	9.18474	22.6392	22.4266	22.4047	22.863	22.319	14.3869	18.3248	14.4523	21.0521	14.5117	12.5386	15.8524	21.5036	16.5841	21.0562	23.4445	12.755	15.946	14.0045	22.1276	13.1269	13.4036	24.1523	AT4G22200	AKT2,AKT2/3,AKT3,KT2/3	-	potassium transport 2/3
PGSC0003DMG400017689	65.5063	83.8838	40.5386	35.8937	44.9925	128.698	125.749	194.474	106.793	36.8903	169.074	30.9497	111.066	164.034	89.567	65.2262	85.0391	82.9493	49.7092	38.8849	47.0197	98.8728	80.1798	118.706	116.475	118.304	121.218	AT1G22150	SULTR1;3	-	sulfate transporter 1;3
PGSC0003DMG400026787	4.38536	5.83806	1.64229	4.67689	1.62049	4.43647	5.692	5.19074	4.23873	2.22591	7.08694	3.5449	5.39498	6.15434	3.90611	3.70482	6.91663	9.12701	2.44271	2.94348	2.92786	6.2446	3.8469	4.39357	5.85794	5.45456	3.34709	--	--	-
PGSC0003DMG400043815	0.0822255	0.4609	0.345745	2.9301	0.428954	0.0814031	0.524794	0.277368	0.300087	0.244307	0.168737	0.749883	0.498449	0.279743	0.312488	0.249363	0.310362	0.143959	0.146563	0.464759	0.289887	0.185851	0.302565	0.119825	0.128276	0.498893	0.190176	--	--	-
PGSC0003DMG400010279	27.2989	37.8706	38.0751	15.7775	42.4188	29.9156	29.8325	24.2895	28.6958	45.6582	30.9463	32.3131	27.6199	23.8481	22.7335	36.2289	24.6959	26.2006	43.1627	44.1521	61.862	27.952	35.962	33.8704	23.9021	29.1686	36.742	AT4G00550	DGD2	-	digalactosyl diacylglycerol deficient 2
PGSC0003DMG400014020	0	0	0	0	0.428954	0.162806	0	0	0.0750217	0	0	0	0	0	0	0.21374	0	0	0.317553	0	0	0	0	0	0	0	0	AT3G03260	HDG8	-	homeodomain GLABROUS 8
PGSC0003DMG400009591	2.08305	2.26609	2.24734	1.18331	4.38486	3.41893	3.67356	2.45668	3.37598	1.62871	3.47598	1.97696	3.19594	1.57355	1.75775	2.35114	2.70458	2.15939	3.61521	3.20168	1.7973	2.19304	2.67986	3.99415	3.9338	3.05988	3.19495	AT4G00110	GAE3	-	UDP-D-glucuronate 4-epimerase 3
PGSC0003DMG400006215	0.0822255	0.0384083	0.0864362	0	0.428954	0.244209	0.0403688	0.19812	0.187554	0.0814356	0.134989	0.204513	0.117282	0.104904	0.273427	0.178116	0.0443374	0.287918	0.0977085	0.516399	0.173932	0.0743404	0.0432236	0.0399415	0	0.166298	0.304281	AT1G66235	--	-
PGSC0003DMG400008256	31.8761	42.326	33.5372	98.8909	35.9368	9.23925	32.2143	16.959	22.5065	21.8247	22.8807	30.8475	20.4071	26.9253	20.7024	25.6844	20.4839	25.7399	28.5797	34.8828	34.2357	20.1091	28.7869	29.2372	33.2235	25.4103	26.1302	AT3G53740	--	-	Ribosomal protein L36e family protein
PGSC0003DMG400008262	1041.61	984.751	1450.79	608.278	1073.67	654.115	749.971	584.81	646.762	1279.62	1105.56	1024.75	738.555	1105.47	1020	1196.44	755.11	1018.68	1013.8	1093.22	1051.39	957.728	1015.5	891.654	767.39	1262	1088.41	AT2G15620	ATHNIR,NIR,NIR1	-	nitrite reductase 1
PGSC0003DMG400008269	63.9715	57.1132	80.0831	27.8923	73.923	265.374	100.518	143.161	136.915	106.463	89.7342	99.8026	127.427	133.752	164.096	131.771	161.033	123.143	81.0003	67.0803	92.59	147.529	109.702	96.0593	95.2236	80.0224	77.9721	AT3G18890	--	-	NAD(P)-binding Rossmann-fold superfamily protein
PGSC0003DMG401008272	4.57722	1.45952	2.20412	0.112696	4.86148	1.22105	1.21106	1.62458	1.12533	2.68737	1.14741	2.76093	0.703693	1.53859	1.21089	0.819336	2.08386	1.90026	3.17553	2.24634	2.49303	1.89568	1.25348	2.35655	1.58207	2.12861	2.47229	AT5G55390	EDM2	-	ENHANCED DOWNY MILDEW 2
PGSC0003DMG400005550	38.5912	41.2889	50.8245	76.6898	38.6058	129.96	81.0605	94.6616	95.8027	70.7946	46.4026	53.0372	90.0434	79.6918	76.5987	78.5137	67.2155	66.8834	45.4589	36.716	60.5575	77.6486	71.708	67.4213	52.5932	44.7008	48.7991	AT1G49380	--	-	cytochrome c biogenesis protein family
PGSC0003DMG400033913	8.03069	7.79689	4.92686	1.23966	6.76794	5.94243	5.57089	4.91337	3.75108	6.75915	7.32318	5.99906	8.06315	5.73473	4.80451	5.48599	4.69976	6.21904	6.10678	6.66155	3.91348	4.8693	7.26157	6.98977	6.07173	7.41687	7.34079	AT2G16250	--	-	Leucine-rich repeat protein kinase family protein
PGSC0003DMG400021978	0	0	0	0	0.238308	0	0	0	0	0	0	0	0.0293205	0	0	0.142493	0	0	0.244271	0	0	0	0	0	0	0	0.0380352	AT1G29510	SAUR68	-	SAUR-like auxin-responsive protein family
PGSC0003DMG400021979	0	0	0	0	0.0476615	0	0	0	0	0	0	0	0	0	0	0.21374	0	0	0.0244271	0	0	0	0	0	0	0	0	AT1G29510	SAUR68	-	SAUR-like auxin-responsive protein family
PGSC0003DMG400016907	0.602987	0.844983	1.12367	1.01427	1.28686	0.366314	0.565163	0.673607	1.57546	0.651484	0.742442	0.30677	0.908937	0.349679	0.546855	1.21119	0.354699	0.892547	0.854949	1.60084	1.13056	1.0036	0.648354	1.47784	0.726898	1.29712	0.760703	AT5G42570	--	-	B-cell receptor-associated 31-like
PGSC0003DMG400026709	0.0274085	0	0	0	0.6196	0	0	0.0396239	0	0.0271452	0	0	0	0	0.0390611	0.463103	0.0443374	0	0.0244271	0.10328	0.0289887	0	0.0432236	0.279591	0	0	0.0380352	AT1G75580	--	-	SAUR-like auxin-responsive protein family
PGSC0003DMG400034609	0.301494	0.115225	0.388963	0.225392	1.09622	0.203508	0.403688	0.554735	0.412619	1.24868	0.269979	1.12482	0.234564	0.944132	0.35155	0.641219	1.15277	0.63342	0.464115	0.15492	0.550786	0.408872	0.432236	0.718947	1.4538	0.365855	0.342317	AT2G16850	PIP2;8,PIP3B	-	plasma membrane intrinsic protein 2;8
PGSC0003DMG400004438	0.630396	0.9218	0.605053	0.338089	14.1555	0.488419	3.02766	0.633983	1.80052	0.352887	0.607452	0.272685	0.410488	0.139871	0.0781221	3.98981	13.4342	1.20926	9.47772	1.70412	1.47843	1.70983	0.302565	9.10667	0.213793	0.69845	12.8559	AT4G00430	PIP1;4,PIP1E,TMP-C	-	plasma membrane intrinsic protein 1;4
PGSC0003DMG400004436	189.777	152.02	158.178	104.188	156.092	359.517	234.704	292.742	285.72	194.495	138.634	188.016	285.289	261.035	265.303	261.475	233.614	232.926	166.471	129.874	163.989	265.804	213.395	196.832	173.301	168.892	169.561	AT2G21170	PDTPI,TIM	-	triosephosphate isomerase
PGSC0003DMG400021947	12.6353	34.145	15.256	14.2561	9.34166	4.39577	18.2467	8.75689	7.87728	8.25214	23.0832	6.30583	14.6896	10.5253	8.59343	8.01524	5.05446	9.5301	12.2136	12.4452	15.6249	11.4856	18.4997	13.4203	17.5738	24.5123	14.6816	AT1G65870	--	-	Disease resistance-responsive (dirigent-like protein) family protein
PGSC0003DMG400012044	2.98753	1.88201	2.07447	0.394437	0.142985	1.99438	4.23872	4.08127	2.7758	0.814356	4.11718	1.60202	3.89963	1.99317	1.71869	2.10177	0.709398	3.65656	1.39235	2.11724	0.869662	2.1187	3.32822	3.47491	1.75311	3.29269	3.15692	AT4G38650	--	-	Glycosyl hydrolase family 10 protein
PGSC0003DMG400012043	0.986706	0.4609	0.21609	0.338089	0.381292	0.162806	0.484426	0.396239	0.150043	0.841501	0.843684	0.783968	0.146603	0.139871	0.234366	0.249363	0.0886747	0.403086	0.488542	0.671319	0.579775	0.817745	0.432236	0.399415	1.02621	0.498893	0.494457	AT4G34950	--	-	Major facilitator superfamily protein
PGSC0003DMG400011943	0.657804	1.03702	0.0432181	0.225392	0.714923	0	0.363319	0.118872	0.262576	0.67863	0.101242	0.0681712	0.0586411	0.209807	0.0390611	0	0.0443374	0.115167	0.219844	0.2582	0.753707	0.0743404	0.129671	0.359474	0.342069	0.399114	0.266246	--	--	-
PGSC0003DMG400016825	21.1594	18.244	6.13697	9.18474	3.66994	4.92489	12.0703	11.6891	9.41522	3.9632	14.1064	5.28327	12.256	6.99357	5.97634	8.05086	3.81301	7.34192	6.91287	6.71319	6.58044	6.988	12.3187	8.38772	7.61105	9.74504	6.42794	AT1G20550	--	-	O-fucosyltransferase family protein
PGSC0003DMG400016828	2.63122	1.95882	2.11769	0.619829	10.4855	2.97121	1.77623	1.06985	3.00087	2.14447	1.8561	2.86319	2.63885	1.88826	3.67174	4.5954	2.88193	2.18818	9.08689	3.92463	1.44944	2.08153	1.03737	3.43497	2.09518	1.29712	3.57531	AT2G17230	EXL5	-	EXORDIUM like 5
PGSC0003DMG400036598	0.465945	0.4609	0.475399	5.80385	0.190646	3.01192	3.7543	9.66824	1.65048	0.73292	7.0532	0.545369	1.72991	0.664389	1.52338	0.783712	4.52241	1.78509	0.146563	0.568039	0.492808	1.15228	4.32236	4.7131	5.55863	2.52772	1.21713	AT1G16390	3-Oct,ATOCT3	-	organic cation/carnitine transporter 3
PGSC0003DMG400027710	13.7043	19.8571	23.0785	0.0563481	26.9288	19.7403	17.2375	21.3969	20.5559	28.0953	24.9393	22.1897	21.6972	19.547	22.5382	25.3994	19.4198	22.6016	18.2959	19.8039	25.4811	22.2278	22.1737	16.6157	18.6855	19.6231	18.7894	AT5G01950	--	-	Leucine-rich repeat protein kinase family protein
PGSC0003DMG400031236	2.08305	1.65156	1.16689	1.69044	1.2392	1.75017	3.47172	3.48691	2.13812	0.868646	1.78861	0.545369	4.80857	2.20298	1.64056	2.24427	2.39422	2.62006	1.73433	0.981159	1.2755	3.34532	1.4696	3.35509	3.54897	2.52772	3.23299	AT4G33355	--	-	Bifunctional inhibitor/lipid-transfer protein/seed storage 2S albumin superfamily protein
PGSC0003DMG400020795	119.693	202.373	130.994	125.994	82.4545	36.6721	81.7064	55.632	47.7513	71.5276	127.632	52.7986	85.2348	41.6817	41.7172	48.8039	21.947	63.486	93.5803	74.8779	128.942	56.127	112.295	68.1802	72.2622	108.493	69.9847	AT1G14550	--	-	Peroxidase superfamily protein
PGSC0003DMG400015896	31.2731	33.7993	32.5432	6.81812	18.2067	6.39014	17.5201	8.87576	11.2533	21.5533	17.6836	15.6794	25.8021	15.7355	14.687	36.7632	10.774	15.9507	26.2347	22.6699	30.2063	40.0695	27.3173	18.7326	16.4621	36.7518	26.5485	AT2G38320	TBL34	-	TRICHOME BIREFRINGENCE-LIKE 34
PGSC0003DMG400015897	40.8935	66.6	42.2673	20.1726	44.8972	15.8736	21.4762	14.8194	22.0189	45.5225	49.2374	49.8672	23.7203	16.33	18.0462	19.9847	22.7451	20.2119	56.3045	51.6916	57.1078	13.3069	43.8287	30.5952	14.8373	37.5167	28.7926	AT2G38310	PYL4,RCAR10	-	PYR1-like 4
PGSC0003DMG400019167	0.0274085	0	0	0	0.238308	0.0407016	0	0	0	0.190016	0	0	0	0.0349679	0.0781221	0.0356233	0.310362	0.0287918	0.464115	0.15492	0.173932	0.0371702	0.0432236	0.199708	0.0855174	0	0.304281	AT1G21270	WAK2	-	wall-associated kinase 2
PGSC0003DMG400019170	7.18103	6.52941	5.4887	2.81741	5.05212	6.06453	6.90306	5.90397	5.36405	6.35197	9.65174	6.23766	8.26839	4.51085	5.66385	8.01524	3.63566	5.44166	7.86553	6.35171	7.13123	6.65347	8.90407	4.83292	4.61794	7.74947	6.00956	AT1G21270	WAK2	-	wall-associated kinase 2
PGSC0003DMG400019175	1.97341	4.03287	2.76596	0.732525	2.57372	1.58736	1.25143	1.06985	1.46292	1.43869	0.978673	1.15891	2.96137	0.804261	0.937465	1.42493	0.576386	0.892547	3.98162	1.49756	1.39146	1.15228	1.16704	0.79883	0.98345	0.565412	1.10302	AT1G73140	TBL31	-	Plant protein of unknown function (DUF828)
PGSC0003DMG402019176	75.7023	59.3793	81.639	17.8623	87.7925	59.1801	49.6536	67.3607	54.5033	88.2761	49.5411	85.2821	58.0254	59.4454	60.8571	85.9234	41.9432	61.5282	74.6493	84.1731	91.5754	56.3129	71.4486	53.8811	32.8814	60.8316	57.319	AT3G11710	ATKRS-1	-	lysyl-tRNA synthetase 1
PGSC0003DMG400019180	55.7489	70.9786	78.8298	29.8645	63.7235	27.1886	51.1069	46.5977	47.6388	60.0723	59.3953	59.4793	46.1212	34.1636	38.4751	48.982	41.2781	49.378	60.7014	79.0607	83.6905	40.5155	65.0948	51.884	43.9987	60.8649	45.1477	AT2G38180	--	-	SGNH hydrolase-type esterase superfamily protein
PGSC0003DMG400019182	7.45511	10.255	7.6496	1.74679	15.0134	11.4371	5.32868	5.70585	7.38964	9.6094	7.12069	9.13494	6.4212	5.24518	6.28883	7.90837	7.93639	5.67199	11.3098	13.478	6.87033	7.76858	6.87256	6.31076	9.15036	5.95345	12.7418	AT2G38120	AUX1,MAP1,PIR1,WAV5	-	Transmembrane amino acid transporter family protein
PGSC0003DMG400019185	0.630396	1.65156	1.16689	0.0563481	2.19243	1.13964	0.484426	0.792479	1.27537	0.760065	1.18116	0.920311	2.4336	0.629422	0.429672	0.498726	0.354699	0.806171	3.10224	2.7111	0.579775	0.966426	0.432236	0.559181	0.726898	0.798228	1.21713	AT2G38080	ATLMCO4,IRX12,LAC4,LMCO4	-	Laccase/Diphenol oxidase family protein
PGSC0003DMG400019186	9.45594	14.9024	12.2307	2.02853	12.4397	5.94243	9.04261	8.87576	9.3402	15.6085	13.6002	10.6688	9.73442	8.84687	8.94498	10.117	7.84771	9.04064	12.58	12.8583	16.3786	9.06953	14.1773	11.0239	9.32139	14.2018	14.3012	AT1G49390	--	-	2-oxoglutarate (2OG) and Fe(II)-dependent oxygenase superfamily protein
PGSC0003DMG400019214	13.0739	10.5623	5.35904	1.69044	8.19778	4.63998	5.692	3.92277	5.70165	6.43341	5.7708	5.55595	5.68818	4.47589	5.46855	5.87784	4.43374	5.35528	9.13574	8.62387	5.59482	6.13309	5.01394	7.7886	8.76553	5.45456	9.6229	AT2G37420	--	-	ATP binding microtubule motor family protein
PGSC0003DMG400031365	455.639	431.633	289.215	151.802	292.737	359.476	284.6	315.486	280.131	295.502	416.105	264.675	349.53	176.763	236.437	291.078	219.071	230.623	315.427	320.761	253.767	274.539	442.956	225.71	254.2	351.087	232.357	AT2G37040	ATPAL1,PAL1	-	PHE ammonia lyase 1
PGSC0003DMG400008591	18.6378	20.7789	18.238	10.9315	26.5951	18.3564	20.4266	20.7233	28.1331	26.2494	9.14553	34.9377	23.6324	21.8899	27.0693	38.2238	19.9518	16.2098	25.624	20.3461	18.3789	23.8261	25.1994	16.4559	18.3862	16.3969	15.176	AT3G53140	--	-	O-methyltransferase family protein
PGSC0003DMG400011042	22.2831	22.7761	11.4528	11.8331	11.7724	3.86665	9.5674	8.59839	6.30182	5.45618	12.959	7.77151	6.5678	6.15434	3.16395	5.09413	4.25639	6.76608	15.8288	11.0509	10.1461	4.53477	11.411	11.0239	7.73932	15.1331	10.1174	AT3G52970	CYP76G1	-	cytochrome P450, family 76, subfamily G, polypeptide 1
PGSC0003DMG400011036	0.630396	0.69135	2.46343	0.0563481	1.00089	0.895434	1.69549	1.42646	0.750217	2.85024	3.00351	2.04513	1.40739	1.57355	1.71869	1.49618	2.34988	1.03651	1.4412	0.981159	2.02921	2.56475	2.16118	1.19825	1.92414	1.66298	1.2932	AT5G01650	--	-	Tautomerase/MIF superfamily protein
PGSC0003DMG400011033	102.426	123.099	128.228	165.551	102.568	88.3631	109.076	77.7818	85.7498	106.192	116.462	144.625	73.0081	94.3083	68.2787	76.0201	67.7918	86.1164	120.181	135.452	132.392	57.7254	95.092	104.247	80.4291	103.104	86.6061	AT2G38310	PYL4,RCAR10	-	PYR1-like 4
PGSC0003DMG400011026	15.2117	18.0135	15.7314	8.33952	19.9225	11.3964	16.2283	9.90598	13.9165	21.1461	18.7973	16.5656	13.4581	12.6584	12.148	14.7124	13.4342	13.273	20.2501	17.4543	23.9157	13.8645	12.9671	15.8168	19.7545	11.7406	16.8876	AT5G34940	AtGUS3,GUS3	-	glucuronidase 3
PGSC0003DMG400011024	66.5479	65.5246	87.7327	462.111	75.0193	36.0616	69.4747	55.5924	68.4948	52.5259	59.7666	76.1131	54.331	61.1938	64.6851	61.2364	77.0584	59.7431	69.9104	81.7976	83.0237	54.6031	69.201	62.1889	73.4594	60.233	57.7754	AT5G01350	--	-
PGSC0003DMG400011021	0.383719	0.576125	1.12367	1.12696	0.810246	0.0814031	1.25143	0.316991	0.0375108	2.30734	2.42981	1.73836	0.146603	0.419614	0.35155	0.249363	0.709398	0.0287918	0.830522	0.981159	8.02988	0.260192	1.38316	0.399415	0.384828	0.332595	0.266246	AT3G11210	--	-	SGNH hydrolase-type esterase superfamily protein
PGSC0003DMG400011019	3.37125	8.02734	6.61237	1.07061	8.15012	2.84911	2.82582	1.22834	5.25152	4.85899	2.12608	2.35191	3.89963	1.78336	2.69521	4.38166	0.84241	1.87147	6.52204	7.02303	3.36269	2.37889	2.85276	2.19678	1.92414	1.26386	5.13475	AT2G38080	ATLMCO4,IRX12,LAC4,LMCO4	-	Laccase/Diphenol oxidase family protein
PGSC0003DMG400041963	5.23503	2.22768	6.30984	41.3595	4.62317	5.3319	8.67929	3.72465	5.58912	5.97194	1.61987	13.5661	4.98449	1.60852	3.90611	3.74045	4.34506	2.53368	7.01058	4.80251	5.24696	5.01798	6.61321	4.2338	3.42069	2.72728	2.0539	AT2G37970	SOUL-1	-	SOUL heme-binding family protein
PGSC0003DMG400011014	2.35713	3.87924	1.25332	1.74679	1.38218	0.203508	1.73586	0.950974	0.750217	1.35726	1.24865	1.02257	1.08486	0.944132	1.24995	1.35369	0.753735	1.64113	1.90532	1.96232	1.88427	1.59832	1.08059	1.83731	2.00966	2.19513	1.74962	AT3G54020	AtIPCS1	-	Arabidopsis Inositol phosphorylceramide synthase 1
PGSC0003DMG400011012	204.577	238.823	247.985	421.202	166.625	119.093	290.857	233.464	212.874	202.883	171.639	195.685	238.083	222.046	170.853	259.195	131.992	193.107	228.809	212.188	234.49	208.451	192.432	241.047	140.975	203.415	206.835	AT2G29490	ATGSTU1,GST19,GSTU1	-	glutathione S-transferase TAU 1
PGSC0003DMG400011005	20.4467	31.3796	25.2826	12.1148	27.9297	28.2469	30.5592	28.4896	26.2201	28.0138	32.9712	23.6213	29.7017	29.1632	26.9912	22.5495	26.3364	31.9014	27.8958	24.0642	32.3804	27.3573	26.4096	30.3556	32.0263	28.7695	28.146	AT5G02290	NAK	-	Protein kinase superfamily protein
PGSC0003DMG400040332	4.5224	3.45675	1.9016	14.4815	2.66905	0.77333	2.4625	1.90195	2.55074	1.62871	1.34989	2.93136	1.75923	2.23794	1.44526	2.35114	1.99518	1.66993	2.76026	2.68528	2.81191	1.59832	2.16118	3.59474	1.92414	1.89579	2.20604	AT2G39460	ATRPL23A,RPL23A,RPL23AA	-	ribosomal protein L23AA
PGSC0003DMG400010994	1.69933	1.65156	1.85838	0.169044	1.71582	2.44209	2.17992	3.32841	2.36318	1.35726	3.47598	1.36342	2.16972	2.0631	1.17183	2.38676	1.90651	1.52597	2.12516	1.91068	2.98584	1.747	2.72309	1.43789	1.53931	3.35921	1.59748	AT3G48290	CYP71A24	-	cytochrome P450, family 71, subfamily A, polypeptide 24
PGSC0003DMG400010469	244.621	294.707	330.229	998.263	226.631	122.715	272.651	180.368	217.976	179.62	151.964	255.949	181.553	182.357	155.58	208.752	147.998	179.978	228.296	319.29	291.308	166.411	204.188	227.307	227.433	182.096	185.269	AT5G02960	--	-	Ribosomal protein S12/S23 family protein
PGSC0003DMG400010468	90.6673	125.48	47.8856	19.6655	73.4941	73.1407	63.7423	62.4869	69.6576	47.0426	75.0879	52.6963	91.8319	58.4663	70.388	71.3535	47.6627	67.4017	79.1439	63.3622	60.9633	87.9447	63.8413	72.8533	73.8442	67.284	80.1781	AT5G03040	iqd2	-	IQ-domain 2
PGSC0003DMG400010466	83.8152	87.1485	43.6071	17.806	47.4709	57.7555	52.5602	52.3036	55.366	60.5066	46.1664	56.9229	69.2551	41.6467	52.3809	54.183	41.6771	53.8407	50.8328	53.3182	51.426	61.9999	64.9219	48.3292	43.7421	48.6919	50.9291	AT3G53380	--	-	Concanavalin A-like lectin protein kinase family protein
PGSC0003DMG400010455	5.04317	7.25917	12.9654	12.622	5.05212	5.65752	8.71966	7.48892	6.902	7.41064	6.24326	6.81712	6.2746	7.37822	7.14817	6.48344	6.56193	6.27662	5.81365	5.68039	8.2328	9.03236	7.99637	7.82854	8.50898	9.4457	7.03651	--	--	-
PGSC0003DMG400028186	0	0	0	0	0.524277	0	0	0	0	0	0	0	0.175923	0	0	0.142493	0	0	0.146563	0	0.115955	0.0371702	0	0	0	0	0	AT2G28085	--	-	SAUR-like auxin-responsive protein family
PGSC0003DMG401028184	12.9368	15.8242	20.8743	0.281741	22.0196	36.3465	18.3274	27.9745	28.5458	29.534	23.3532	19.2243	26.2419	24.6873	28.4365	21.1246	24.5186	23.2926	13.5815	18.1773	21.5096	22.1535	21.3525	18.9323	26.1683	23.4147	19.9304	AT5G03430	--	-	phosphoadenosine phosphosulfate (PAPS) reductase family protein
PGSC0003DMG400028182	188.708	367.068	380.233	121.43	146.941	438.152	817.468	1060.69	728.948	553.463	1036.52	340.072	657.279	823.283	504.044	362.04	450.601	543.676	179.393	211.44	721.008	592.419	466.037	829.545	698.72	752.297	606.014	AT2G36830	GAMMA-TIP,GAMMA-TIP1,TIP1;1	-	gamma tonoplast intrinsic protein
PGSC0003DMG400028295	3.94683	4.22491	11.0206	15.9465	34.5069	1.54666	3.83504	0.554735	2.32567	7.24776	0.404968	3.74941	0.645052	2.0631	0.820282	6.59031	2.83759	1.29563	19.102	23.083	16.5526	0.743404	1.72894	15.8568	0.684139	1.72949	20.4249	--	--	-
PGSC0003DMG400028180	58.4623	61.9142	68.371	100.469	63.0085	119.215	90.0224	105.36	116.096	93.5695	62.1289	79.7943	114.204	91.441	98.5511	93.2262	90.9803	83.4963	65.7334	60.3413	79.777	105.415	84.9776	73.5323	61.3159	67.1842	64.1273	AT3G53130	CYP97C1,LUT1	-	Cytochrome P450 superfamily protein
PGSC0003DMG400028175	0.301494	0.192042	0.994016	2.02853	0.6196	1.99438	0.888114	1.46609	1.35039	0.895791	1.34989	0.238599	0.879616	2.34285	1.24995	1.13995	2.88193	1.0653	0.586251	0.464759	0.753707	0.780575	0.994143	1.95713	2.09518	0.931266	0.722668	AT3G52970	CYP76G1	-	cytochrome P450, family 76, subfamily G, polypeptide 1
PGSC0003DMG400028173	0	0	0	0	0.285969	0	0.161475	0.0396239	0	0.814356	0	0	0	0.0349679	0	0	0.0886747	0	0.219844	0	0	0	0	0.119825	0	0	0	AT3G44735	ATPSK3,PSK1,PSK3	-	PHYTOSULFOKINE 3 PRECURSOR
PGSC0003DMG400028172	1.67192	1.19066	2.98205	3.0428	3.66994	1.26175	2.01844	0.871727	1.61297	1.27582	0.708694	0.749883	0.938257	0.839229	0.859343	1.92366	1.99518	0.950131	3.46865	1.8074	1.01461	0.631894	1.59927	3.79444	1.15448	1.26386	5.43903	AT5G03680	PTL	Trihelix	Duplicated homeodomain-like superfamily protein
PGSC0003DMG400028170	116.02	136.695	117.899	317.916	95.9427	54.5808	155.581	113.126	121.798	72.8034	88.958	89.4406	121.299	90.9864	80.2705	88.7376	85.3051	92.8825	123.797	132.043	99.3444	95.0443	88.8678	107.642	103.219	93.8916	95.8486	AT3G52920	--	-	Family of unknown function (DUF662)
PGSC0003DMG400028163	11.7583	11.5609	11.7985	8.11413	18.6357	6.47155	9.52704	7.05306	5.1765	9.58225	9.07804	10.4643	6.80237	5.66479	6.24977	7.48089	8.24675	7.48588	17.7341	15.8018	8.84156	4.94364	7.90992	10.265	11.7159	11.3748	13.9969	AT3G52710	--	-
PGSC0003DMG400044699	2.2475	1.19066	0.0432181	0.112696	0.428954	0.407016	0.565163	0.158496	0.150043	0.190016	0.303726	0.102257	0.293205	0.314711	0.273427	0.605596	0.753735	0.230335	0.34198	0.15492	0.144944	0.334532	0.302565	0.758889	1.24	0.399114	0.342317	AT1G60500	DRP4C	-	Dynamin related protein 4C
PGSC0003DMG400028159	33.7673	40.5208	30.8145	8.28317	32.7911	39.8875	42.7909	42.6354	29.4835	34.1215	41.7455	35.1422	34.0705	30.9466	32.3035	28.5699	36.667	31.3543	36.7384	32.0684	27.7132	30.0707	37.2588	28.1188	28.7766	30.9646	31.2269	AT5G06250	--	B3	AP2/B3-like transcriptional factor family protein
PGSC0003DMG400028147	12.6353	20.7789	7.30386	7.26891	9.34166	5.90173	12.474	8.40027	7.05204	7.73638	12.3853	4.7379	9.91034	5.8746	4.21859	6.76843	6.60627	7.054	9.30673	6.86811	10.8128	6.35611	9.16341	9.66585	15.5214	7.48339	11.3345	AT2G01820	--	-	Leucine-rich repeat protein kinase family protein
PGSC0003DMG400028144	3.2342	3.26471	8.16822	16.0029	4.52785	7.48909	11.384	12.957	10.3155	7.13918	8.84181	3.74941	9.23597	8.21745	8.08564	8.2646	15.0747	7.91776	4.34803	3.71807	3.39168	10.2218	8.25571	9.86555	14.1104	6.55212	7.15061	AT5G06510	NF-YA10	NF-YA	nuclear factor Y, subunit A10
PGSC0003DMG400028140	19.0489	25.0806	21.4362	17.2989	13.2976	15.3445	15.2594	21.5158	18.8304	20.2775	15.9962	17.6222	18.7651	15.6306	18.3978	12.1832	11.8381	13.5322	13.9723	21.5338	33.453	14.1619	21.5254	14.0594	11.9297	17.5278	15.0619	AT5G06490	--	-	RING/U-box superfamily protein
PGSC0003DMG400028125	0.109634	0	0.0864362	0	2.38308	0	0.0807376	0.0396239	0	0	0	0	0.0586411	0	0	0.498726	0.0443374	0.143959	1.61219	0.0516399	0.0579775	0.223021	0	0.51924	0.128276	0	0.114106	AT1G08810	AtMYB60,MYB60	MYB	myb domain protein 60
PGSC0003DMG400028124	6.49582	9.06436	6.22341	15.7775	5.48108	8.91364	17.1164	16.4439	17.0299	9.09364	5.90579	5.99906	14.3084	7.27332	8.39813	10.9007	6.25157	8.75272	6.42433	7.04885	12.871	11.4113	9.98466	11.7029	4.40414	7.81599	6.9224	AT5G17780	--	-	alpha/beta-Hydrolases superfamily protein
PGSC0003DMG401028122	27.9841	25.3495	20.7447	135.235	18.2067	2.23859	20.8303	12.6004	16.8049	12.9754	14.5789	16.6338	15.276	13.078	12.3042	14.9262	11.0843	13.0715	21.3737	22.7474	23.7708	13.2698	19.4506	18.5728	17.4883	17.8271	17.4962	AT4G30220	RUXF	-	small nuclear ribonucleoprotein F
PGSC0003DMG400028119	38.3993	49.2011	71.1802	52.1783	52.809	20.4729	42.0239	22.0705	32.2593	72.6677	37.0883	52.4918	37.0025	26.121	28.788	37.547	29.3513	28.072	62.3624	62.1486	103.722	29.2158	44.9958	62.149	37.4566	51.3527	43.5503	AT5G17800	AtMYB56,MYB56	MYB	myb domain protein 56
PGSC0003DMG400028107	197.752	149.063	132.55	451.799	124.063	368.553	265.142	306.848	270.041	163.414	132.357	164.872	264.501	226.592	215.5	235.933	216.1	194.518	157.897	127.447	168.598	251.568	218.15	215.205	150.511	147.805	136.28	AT3G56910	PSRP5	-	plastid-specific 50S ribosomal protein 5
PGSC0003DMG400028102	30.4234	56.8059	94.2587	34.8231	57.0985	42.4924	90.7894	97.4749	94.2648	72.3148	81.7023	27.9161	91.4801	47.3115	49.7638	48.1271	84.7731	63.1117	39.9383	72.993	43.4831	43.0059	78.2347	72.414	109.719	98.1156	56.4442	AT5G07050	--	-	nodulin MtN21 /EamA-like transporter family protein
PGSC0003DMG400028099	17.6511	15.9779	9.29189	4.84594	8.76972	2.88981	7.95265	4.16051	6.93951	8.38786	13.9039	4.84015	8.44432	7.06351	5.74198	7.23153	7.58169	7.71621	13.1418	11.8255	10.233	6.988	8.16926	8.54748	15.4786	10.377	11.2964	AT5G06150	CYC1BAT,CYCB1;2	-	Cyclin family protein
PGSC0003DMG400028098	0	0.0384083	0.864362	0.394437	0.333631	0.0407016	0.242213	0.673607	0.487641	0.108581	0.134989	0.0681712	0.146603	0	0.234366	0.783712	0.886747	0.0287918	0.806095	2.16888	0.0289887	0.148681	0	1.31807	0.513104	0.0332595	0.646598	AT4G39250	ATRL1,RL1,RSM2	MYB_related	RAD-like 1
PGSC0003DMG400023697	10.196	8.91073	3.50067	8.05778	4.19421	2.31999	3.71393	2.53593	3.7886	2.47021	3.71221	3.7835	4.2808	2.62259	2.77334	2.67175	2.6159	3.02314	4.861	4.85415	4.84112	2.97362	3.02565	4.2338	5.00277	3.55877	3.99369	AT3G12600	atnudt16,NUDT16	-	nudix hydrolase homolog 16
PGSC0003DMG400023699	32.5887	32.9159	28.135	6.98716	10.7715	17.9087	21.5569	11.6891	45.2006	48.1556	10.4954	13.8047	56.3541	11.1198	43.3578	74.4883	18.6217	22.1985	16.6349	21.9986	33.1051	76.7565	38.6419	18.6926	15.5642	22.1508	19.5881	AT3G54950	PLA IIIA,PLP7	-	patatin-like protein 6
PGSC0003DMG400023700	3.17939	1.15225	13.1383	8.00143	26.3568	8.99504	12.3932	5.58697	10.1654	11.6996	6.20951	8.01011	3.54779	8.00764	6.79662	8.30023	26.8241	13.9065	8.89147	10.1731	8.63864	5.57553	5.74874	17.6941	7.31173	9.81156	10.764	AT5G18130	--	-
PGSC0003DMG400023703	11.7308	3.87924	12.3604	67.6741	6.24366	11.3964	11.7877	10.0249	10.6531	13.6269	11.1704	9.16902	8.82548	13.9522	11.0152	12.4682	17.3359	11.9486	7.10829	8.21075	10.0011	11.1511	11.9729	11.7029	14.2814	14.5011	9.35665	AT1G15670	--	-	Galactose oxidase/kelch repeat superfamily protein
PGSC0003DMG400023707	6.71508	8.83391	10.4156	7.83239	16.6815	9.60557	10.2537	7.21156	10.4655	10.9938	6.81697	10.9756	7.53538	7.37822	7.96846	9.83203	11.1287	7.91776	14.07	17.6609	10.407	8.58632	6.13775	17.2547	8.42346	9.11311	16.5073	AT5G06710	HAT14	HD-ZIP	homeobox from Arabidopsis thaliana
PGSC0003DMG400023709	4.65945	5.76125	12.7926	27.2161	4.09889	9.32066	25.3516	19.3761	16.3922	5.45618	7.18819	10.9074	11.1711	12.4486	8.00752	8.30023	10.2863	9.93318	4.61673	14.4592	8.26179	5.87289	7.73703	15.2577	10.7752	5.12196	6.31384	AT3G58000	--	-	VQ motif-containing protein
PGSC0003DMG400023720	5.4817	8.37301	11.2367	44.6277	3.43163	7.12277	17.5201	16.1269	13.6164	6.67772	12.4865	5.79455	13.2236	10.4904	7.18723	7.97962	8.82314	12.2077	4.90985	9.39847	8.95752	8.3633	11.2814	10.944	14.6662	10.7096	7.07454	AT3G20898	--	-
PGSC0003DMG400023727	2.82308	5.45398	1.68551	2.87375	0.762585	2.03508	4.64241	2.13969	2.28816	0.461468	4.82587	0.715797	3.57711	1.92323	2.03118	1.63867	3.23663	3.02314	2.05188	1.08444	1.88427	6.2446	1.25348	5.43205	4.57518	2.69402	5.21082	AT2G41660	MIZ1	-	Protein of unknown function, DUF617
PGSC0003DMG400023728	55.42	31.1107	25.6715	55.1648	23.3542	17.2168	19.9422	19.0987	13.3164	21.879	26.053	20.0764	19.9966	17.6937	12.5777	14.1068	11.439	15.7491	24.6225	24.1158	32.0905	9.51558	21.0931	33.8704	12.2717	41.4414	22.1365	AT2G41660	MIZ1	-	Protein of unknown function, DUF617
PGSC0003DMG400023732	13.3479	15.5554	42.3105	119.007	19.7795	124.343	153.926	175.613	129.75	59.1222	119.601	29.0068	105.876	101.896	103.082	71.4603	167.462	122.193	24.647	16.2149	50.8462	110.061	102.44	105.525	156.069	81.2197	59.9434	AT2G15490	UGT73B4	-	UDP-glycosyltransferase 73B4
PGSC0003DMG400029845	0	0	0	0	3.05034	0	0.0403688	0	0	0	0	0.0340856	0.351846	0	0	0.0356233	0.487711	0.0863755	0.0244271	0	0	0	0.0432236	0	0	0	0.0380352	AT2G41510	ATCKX1,CKX1	-	cytokinin oxidase/dehydrogenase 1
PGSC0003DMG400029860	1.64451	4.26332	8.85971	4.62054	6.38665	0.854733	3.2295	2.21894	2.43821	4.8047	3.03726	3.47673	1.61263	1.99317	0.898404	2.35114	3.41398	1.61234	6.9373	7.90091	7.85595	1.89568	3.24177	6.39064	2.90759	4.29048	6.73222	--	--	-
PGSC0003DMG400029852	122.982	189.238	92.0545	36.908	109.717	68.1751	105.363	103.062	93.252	93.488	128.341	110.471	106.551	64.0961	79.958	77.0532	60.7865	86.5483	132.004	138.55	102.736	91.3644	102.57	81.7203	76.0677	94.8229	69.4522	AT3G57040	ARR9,ATRR4	-	response regulator 9
PGSC0003DMG400029863	11.676	21.0093	9.81051	7.94508	9.48464	1.42455	7.75081	3.68503	8.21488	8.4693	4.75838	3.3063	14.9828	5.24518	5.62479	10.2595	3.36964	4.89461	7.57241	8.36567	11.2476	11.1139	12.9671	7.9883	6.84139	16.0976	10.2315	--	--	-
PGSC0003DMG400008160	0.794847	1.19066	1.29654	0.225392	4.24188	2.19788	1.73586	0.673607	2.10061	1.30297	0.911179	1.77245	0.850296	0.839229	0.35155	0.534349	3.63566	0.921339	6.76631	5.21563	3.24674	0.594724	0.994143	4.63322	1.02621	1.0643	7.03651	AT2G41370	BOP2	-	Ankyrin repeat family protein / BTB/POZ domain-containing protein
PGSC0003DMG400008182	110.593	143.954	106.317	163.804	161.239	112.581	111.741	81.4668	109.119	63.1397	97.3611	105.222	100.218	85.3216	151.83	130.524	103.395	85.339	140.969	134.548	77.5159	121.993	89.689	116.669	114.208	89.4681	106.879	--	--	-
PGSC0003DMG400008183	8.3596	7.60485	5.09974	11.7204	10.7238	8.79154	7.10491	5.4681	5.62663	4.53325	7.25568	4.87424	4.66197	5.10531	5.3123	5.34349	9.31085	4.34757	9.89298	6.71319	7.53707	5.241	5.70552	9.54602	8.08139	7.25057	9.58486	AT3G57800	--	bHLH	basic helix-loop-helix (bHLH) DNA-binding superfamily protein
PGSC0003DMG400034594	0.164451	0.153633	0.388963	0	0.190646	0.325612	0.363319	0	0.187554	1.03152	0.0337474	0.340856	0.0293205	0	0	0	1.81783	0.0287918	4.20146	1.65248	0.666741	0	0.172894	2.31661	0.171035	0.0997785	2.89067	AT5G06720	ATPA2,PA2	-	peroxidase 2
PGSC0003DMG400007196	3.67274	5.41557	14.7374	0.676177	10.3426	18.6413	10.1326	14.859	13.4664	16.8572	12.149	9.9189	12.5199	16.0852	14.3745	12.4325	13.8776	13.7913	7.57241	5.83531	11.9144	15.3513	12.6645	12.3419	13.9821	13.6364	12.7037	AT3G56630	CYP94D2	-	cytochrome P450, family 94, subfamily D, polypeptide 2
PGSC0003DMG400007208	12.0323	5.91488	3.88963	0.619829	3.43163	4.07016	2.74508	3.05104	4.65135	8.65931	3.57722	2.35191	14.2205	6.15434	9.76526	14.1781	2.26121	5.70078	5.52053	3.66643	6.08763	19.6259	7.73703	4.39357	6.07173	8.3814	8.55791	AT3G56850	AREB3,DPBF3	bZIP	ABA-responsive element binding protein 3
PGSC0003DMG400007210	11.2649	7.91211	8.94615	9.46648	12.9639	4.63998	11.4244	6.57757	10.0529	5.99909	7.18819	11.5891	8.79616	8.98674	7.46066	7.40964	10.0202	8.95426	10.6991	18.1256	9.56628	6.43045	6.82933	9.30637	7.78208	7.78273	6.31384	AT1G54400	--	-	HSP20-like chaperones superfamily protein
PGSC0003DMG400013358	7.86624	6.10692	3.5871	0.619829	6.05301	2.6456	3.63319	2.17932	3.56353	3.88176	4.62339	3.57899	4.89653	4.23111	4.80451	4.52416	3.81301	4.43394	7.59683	6.60991	4.92808	4.34892	2.59342	3.67462	7.48277	3.75832	7.94935	AT4G17240	--	-
PGSC0003DMG400036957	0	0.0384083	0.0864362	4.11341	0	0.407016	2.4625	1.70383	2.17563	0.624339	1.07992	0.0340856	1.23146	1.39871	1.09371	0.819336	1.50747	1.09409	0.0488542	0	0.753707	0.892085	0.561907	3.23526	1.58207	1.09756	0.456422	--	--	-
PGSC0003DMG400013338	40.0712	40.7128	42.1376	74.4358	37.462	25.1536	38.9155	37.2069	32.5219	41.6679	45.0527	38.4826	35.0967	35.1777	29.9989	29.8879	39.9923	38.6674	39.2788	39.7886	41.8597	35.6834	35.4001	40.6205	43.1008	37.1841	43.8545	AT1G12020	--	-
PGSC0003DMG400013335	32.4243	32.455	52.6829	22.9337	39.0825	25.2757	30.5995	33.9181	44.4879	43.4323	26.6942	36.7443	47.6166	44.2343	45.389	65.4756	33.386	44.0803	38.4483	38.9107	42.2366	56.2014	41.9269	39.7418	29.4607	41.9735	38.6437	AT4G22260	IM,IM1	-	Alternative oxidase family protein
PGSC0003DMG400013334	133.452	103.971	96.2467	23.5535	116.199	121.942	100.801	111.383	113.808	128.722	72.4218	136.479	118.044	101.302	97.3792	165.221	79.4969	113.353	125.213	94.5269	109.838	169.645	129.412	100.812	66.618	124.856	108.819	AT2G32950	ATCOP1,COP1,DET340,EMB168,FUS1	-	Transducin/WD40 repeat-like superfamily protein
PGSC0003DMG400013329	30.0123	55.7689	41.8351	32.6256	29.9791	32.1135	44.1231	38.1578	39.9491	39.7134	55.3119	41.7208	45.0657	36.4715	43.5921	35.2671	37.7311	46.2397	31.5598	36.6127	40.9031	41.4076	42.4456	32.5523	54.8594	35.0223	31.1888	AT1G66140	ZFP4	-	zinc finger protein 4
PGSC0003DMG400045340	1.23338	4.53218	0.388963	0.676177	1.38218	0.936136	0.68627	1.46609	0.712706	0.841501	1.34989	0.988482	1.67127	0.909164	0.234366	1.03308	0.753735	0.460669	0.586251	0.413119	0.753707	0.854915	1.21026	1.11836	0.427587	3.32595	0.532492	--	--	-
PGSC0003DMG400013307	88.4473	86.2267	102.038	122.106	91.7008	106.801	145.408	132.185	97.6407	100.383	154.259	76.6585	108.398	121.199	144.877	114.885	182.493	163.71	107.553	83.6567	91.5174	147.937	123.36	128.452	170.906	134.668	171.501	AT1G66180	--	-	Eukaryotic aspartyl protease family protein
PGSC0003DMG400016977	12.7724	10.1782	13.7866	7.55065	6.62495	3.78524	11.384	9.272	6.75195	9.47367	11.6091	9.06677	8.73752	8.18248	10.5465	14.4274	4.96579	12.3805	7.62126	8.23657	12.755	13.6043	9.94143	7.70871	8.63725	10.1109	8.71005	AT2G01670	atnudt17,NUDT17	-	nudix hydrolase homolog 17
PGSC0003DMG400015692	73.9207	110.117	90.3258	39.5	123.872	144.002	109.319	110.273	108.256	105.323	140.322	95.5078	116.784	101.722	103.16	102.951	106.498	110.1	96.536	87.1682	98.7646	91.5131	105.163	103.169	128.661	108.293	117.11	AT1G14920	GAI,RGA2	GRAS	GRAS family transcription factor family protein
PGSC0003DMG402015689	57.2016	180.711	220.628	241.564	165.338	25.4792	155.218	37.8409	87.1377	78.2867	51.3635	75.5337	78.1979	63.3967	48.8654	85.1753	63.2251	58.5914	239.532	262.563	119.608	45.2733	76.4194	255.626	114.893	125.122	314.018	AT1G74670	--	-	Gibberellin-regulated family protein
PGSC0003DMG400015687	0.438536	0.23045	0.0864362	0	0.285969	0.325612	0.242213	0.0396239	0.0750217	0.325742	0.134989	0.272685	0.117282	0	0.0781221	0.0712466	0.84241	0.172751	0.708386	0.516399	0.347865	0.0743404	0.0432236	0.718947	0.0427587	0.0997785	0.760703	AT1G74170	AtRLP13,RLP13	-	receptor like protein 13
PGSC0003DMG402015686	40.8387	35.8734	46.2001	5.40942	43.0384	88.8108	53.3272	66.0135	64.9313	62.2439	46.0314	51.2647	63.1564	48.92	53.5918	44.1729	58.3036	49.1765	41.5994	43.3259	50.9042	52.2985	52.8625	46.1724	54.7739	45.9979	39.3664	AT1G66330	--	-	senescence-associated family protein
PGSC0003DMG400015683	27.2441	38.9844	23.5539	3.66263	11.7247	33.3346	81.0202	58.683	63.9935	19.9517	30.1701	16.0202	87.2579	32.3453	24.5694	27.5012	10.1976	41.9497	25.3798	26.1814	19.4224	46.4999	19.8829	54.3205	39.7656	54.1465	49.8641	AT5G37690	--	-	SGNH hydrolase-type esterase superfamily protein
PGSC0003DMG401016112	0.465945	0.69135	0.648271	0.788873	25.6896	0.162806	1.73586	0.435863	0.787728	0.162871	0.438716	0.886225	2.287	0.314711	0.195305	12.2544	2.88193	1.26684	8.84262	0.2582	0.23191	1.48681	0.259342	5.15246	1.02621	0.066519	8.67202	AT4G37990	ATCAD8,CAD-B2,ELI3,ELI3-2	-	elicitor-activated gene 3-2
PGSC0003DMG400016115	85.9257	94.8301	57.4801	39.3873	84.9805	47.5394	60.5532	58.1283	51.84	52.906	51.2622	57.1274	61.7197	41.8216	46.9905	59.384	33.6521	53.9847	76.1638	71.702	53.3103	61.368	49.6639	65.6239	47.4621	46.2307	73.2557	AT4G37970	ATCAD6,CAD6	-	cinnamyl alcohol dehydrogenase 6
PGSC0003DMG400016116	0	0	0	0	0.857908	0	0	0	0.0750217	0	0	0	0	0	0	0.142493	0	0.0287918	0.0732814	0	0	0.0371702	0	0	0	0	0	AT5G65590	--	Dof	Dof-type zinc finger DNA-binding family protein
PGSC0003DMG400016120	1.64451	2.91903	5.22939	2.98645	6.67261	5.41331	4.27909	6.57757	4.91392	4.04463	3.03726	5.79455	4.04623	4.86053	4.10141	3.81169	5.54217	5.6432	5.81365	4.02791	3.68157	4.16306	4.06302	3.87433	5.85794	3.49225	4.06976	AT4G15560	CLA,CLA1,DEF,DXPS2,DXS	-	Deoxyxylulose-5-phosphate synthase
PGSC0003DMG400016126	34.6169	30.1505	36.6057	25.6384	33.5061	25.642	33.1024	24.5668	21.1936	31.1084	33.8823	22.1897	28.353	22.1696	18.6712	24.8294	20.4395	29.7996	33.2453	27.0335	34.3516	23.9748	26.4096	37.3054	35.5325	34.9225	36.0193	AT5G65530	--	-	Protein kinase superfamily protein
PGSC0003DMG400016129	43.141	26.617	49.9169	9.91727	70.5391	31.2588	30.0748	34.5124	27.608	51.793	45.8627	65.2739	24.512	42.2062	33.0066	36.4426	24.1639	37.1415	50.6374	58.8953	48.4692	31.669	33.8009	31.3541	28.4773	38.2152	39.6326	AT5G65500	--	-	U-box domain-containing protein kinase family protein
PGSC0003DMG400016257	13.8413	7.64325	32.889	12.7347	32.8865	6.26804	20.3459	8.24178	15.5295	26.358	9.28052	41.6526	11.435	6.11938	6.87475	15.1399	5.49783	7.37071	31.9262	39.3496	21.2198	9.32973	11.0652	14.2591	6.02897	8.68073	14.9478	--	--	-
PGSC0003DMG400016134	0.411128	1.15225	0.821144	0.112696	0.0953231	0.366314	2.01844	2.6548	0.412619	0.162871	0.6412	0.136342	0.996898	1.36375	1.05465	1.13995	0.665061	1.26684	0.195417	0.30984	0.666741	1.67266	2.07473	1.71749	0.64138	1.09756	0.836774	--	--	-
PGSC0003DMG400016140	86.3368	97.6723	90.0233	155.859	156.092	65.5295	245.523	72.7495	62.6431	131.464	112.649	482.754	98.8102	46.9618	39.022	47.6283	77.7234	66.8259	245.957	131.682	83.1687	52.1498	109.399	72.2143	89.0663	79.5235	61.8071	AT2G22500	ATPUMP5,DIC1,UCP5	-	uncoupling protein 5
PGSC0003DMG401016141	42.9765	36.1422	38.8531	333.074	32.7911	51.8131	38.9963	32.6501	34.0223	36.5103	36.6496	42.3343	29.7017	41.9964	35.194	35.1602	41.2781	38.7538	33.2453	39.866	44.8166	37.4304	42.5753	39.4622	40.9201	35.2218	32.1778	AT5G65430	14-3-3KAPPA,GF14 KAPPA,GRF8	-	general regulatory factor 8
PGSC0003DMG400016143	80.0603	72.6301	68.9761	61.9829	72.9698	20.1066	60.5128	51.4715	44.3378	77.7167	74.8854	53.3439	60.8694	39.5836	45.5843	59.8471	61.9836	52.8618	71.2783	62.1486	94.6192	46.6858	86.8362	62.6682	41.2621	73.1044	67.018	AT5G65380	--	-	MATE efflux family protein
PGSC0003DMG400016149	22.8039	26.7706	11.885	36.6263	33.5537	5.94243	42.4276	5.82472	8.21488	22.3133	8.36934	125.742	10.9072	5.94454	5.42949	9.22643	6.20723	10.7106	72.1333	34.702	17.6251	7.65707	15.4308	8.9469	8.03863	7.68295	4.06976	AT5G65300	--	-
PGSC0003DMG400016153	38.9475	36.9104	15.9907	11.6641	14.8227	11.1522	21.4358	22.7441	17.9677	15.2284	31.0138	13.0889	20.9642	17.8336	13.7495	11.0076	9.35519	13.9352	18.5646	15.053	22.1764	14.199	19.5371	17.055	16.2055	25.0777	17.5342	AT4G40020	--	-	Myosin heavy chain-related protein
PGSC0003DMG400016155	1.06893	0.576125	1.59907	0.450785	1.71582	2.48279	1.49365	1.30759	1.27537	1.79158	1.41739	1.56794	0.967578	1.36375	1.05465	0.961829	2.12819	1.4108	1.46563	1.13608	1.73932	1.18945	1.16704	0.758889	2.22345	1.43016	1.67355	AT5G65280	GCL1	-	GCR2-like 1
PGSC0003DMG400016156	0.137043	0	0.994016	0.732525	4.05123	0.732628	0.888114	0.713231	1.50043	0.217161	0.0674947	0.340856	0.293205	0.314711	0.273427	1.85241	3.81301	0.431878	0.390834	0.516399	0.434831	0.631894	0.0432236	1.1583	0.171035	0.133038	2.85264	AT4G33950	ATOST1,OST1,P44,SNRK2-6,SNRK2.6,SRK2E	-	Protein kinase superfamily protein
PGSC0003DMG400016162	25.4077	18.7817	32.1975	34.6541	23.5448	109.039	43.9213	61.853	64.4436	43.3237	28.2128	34.5287	60.459	54.9345	60.4665	61.9845	64.5552	45.0016	33.514	20.3461	41.5409	60.3273	52.6896	41.0199	37.7987	34.9225	29.4773	AT4G39970	--	-	Haloacid dehalogenase-like hydrolase (HAD) superfamily protein
PGSC0003DMG400016167	2.11046	9.87094	5.79122	2.14123	3.00268	4.07016	3.7543	2.13969	4.72637	2.79595	1.34989	2.52233	5.36566	2.72749	2.89052	2.74299	0.931085	2.53368	4.03047	6.04187	3.24674	2.45323	2.85276	3.63468	3.16414	2.76054	3.61334	AT1G27380	RIC2	-	ROP-interactive CRIB motif-containing protein 2
PGSC0003DMG400016169	14.9925	39.0613	21.8251	2.08488	19.3982	17.6238	27.37	30.5501	18.4178	21.0375	34.3211	14.1455	24.9518	21.6101	28.4755	28.4274	11.9711	22.0833	25.7462	14.3043	20.3211	34.1966	29.1327	30.715	15.0083	59.4347	45.2999	AT1G65610	ATGH9A2,KOR2	-	Six-hairpin glycosidases superfamily protein
PGSC0003DMG400016176	13.622	22.4305	17.4601	4.11341	18.2544	3.29683	13.6043	5.66622	11.8909	11.5096	10.0905	8.72591	14.2498	8.60209	8.1247	11.4351	10.2419	9.81802	18.3692	18.3838	13.9726	7.58273	7.99637	16.1763	20.6524	9.81156	18.7133	AT5G16250	--	-
PGSC0003DMG400016180	0	0	0	0	0.524277	0	0.242213	0	0	0	0	0	0	0	0	0.0356233	0.0886747	0	0.195417	0.568039	0	0	0	0.079883	0	0.199557	0.304281	AT1G65480	FT	-	PEBP (phosphatidylethanolamine-binding protein) family protein
PGSC0003DMG400016181	127.504	105.316	152.344	129.601	124.921	435.873	228.608	290.76	302.6	194.712	138.904	175.813	279.835	260.406	280.849	267.424	281.409	232.955	154.135	115.441	162.337	257.924	229.128	203.901	181.34	154.49	146.74	AT5G36700	ATPGLP1,PGLP1	-	2-phosphoglycolate phosphatase 1
PGSC0003DMG401016183	101.494	85.036	99.5313	6.87447	119.392	124.669	91.072	115.94	95.5401	120.009	127.396	108.733	103.824	128.577	121.324	109.435	111.065	124.553	99.6138	94.8109	93.4017	122.03	103.91	93.1836	117.202	114.546	122.169	--	--	-
PGSC0003DMG400007435	13.5672	16.8613	22.7327	0.788873	18.3497	28.8167	16.2686	22.8234	20.8185	26.1408	24.0619	21.5421	20.7296	19.617	19.6477	17.776	18.5774	18.8299	16.9768	16.0084	23.9447	17.4328	19.7964	16.3361	16.7186	21.7185	21.7561	AT3G54850	ATPUB14,PUB14	-	plant U-box 14
PGSC0003DMG400031081	14.0057	9.56367	11.7121	24.4551	14.9657	14.2862	15.6227	19.3761	16.2047	15.6899	11.6091	6.68077	14.4843	12.2388	13.0073	10.5445	23.2771	13.1003	20.0302	13.2198	15.1611	16.2806	15.9495	15.1778	14.3669	11.7073	13.0461	AT3G10420	--	-	P-loop containing nucleoside triphosphate hydrolases superfamily protein
PGSC0003DMG400031079	1.01411	0.69135	1.16689	0.450785	4.09889	0.203508	1.37254	0.356615	0.750217	4.64183	0.6412	1.15891	0.205244	0.209807	0.195305	0.0712466	5.54217	0.259127	2.19844	1.13608	4.46426	0.817745	0.47546	1.87725	0.470345	0.598671	1.67355	AT2G39210	--	-	Major facilitator superfamily protein
PGSC0003DMG400034115	0.246677	0.768166	1.12367	1.12696	1.04855	0.52912	1.49365	0.950974	1.57546	2.36163	0.269979	1.73836	0.381167	0.349679	0.273427	0.463103	1.72916	0.63342	0.806095	0.619679	0.637752	0.408872	1.68572	0.679006	0.684139	0.598671	0.114106	AT2G24210	TPS10	-	terpene synthase 10
PGSC0003DMG400027363	110.484	174.873	129.049	143.969	116.866	92.4739	150.01	89.4312	123.298	89.742	103.301	92.9173	129.45	101.512	85.075	102.417	83.709	108.862	137.647	160.058	124.681	99.1701	97.2531	135.002	170.479	121.796	136.698	AT2G28720	--	-	Histone superfamily protein
PGSC0003DMG400027356	25.7092	28.9215	23.77	6.42368	23.8784	27.4328	25.6746	33.1652	28.0206	37.7047	31.4525	19.1561	29.1739	32.695	36.2877	36.3358	30.5484	30.8361	29.5324	23.3412	25.9449	45.0131	20.4015	33.3512	27.6649	27.2395	42.6374	AT5G04500	--	-	glycosyltransferase family protein 47
PGSC0003DMG400027354	36.4533	64.7948	116.17	23.3281	61.1497	51.691	57.6466	52.9376	81.136	66.6143	40.1931	86.6796	58.5531	42.5209	46.8733	55.2873	38.2188	40.5389	72.0844	125.795	93.3147	41.2218	55.4127	60.751	38.5256	44.2352	40.0891	AT4G24340	--	-	Phosphorylase superfamily protein
PGSC0003DMG400027343	0.301494	0.115225	0.388963	0	1.04855	0.244209	0.0807376	0.0792479	0.150043	0.461468	0	0.374941	0.263885	0.0349679	0	0.284986	0.665061	0.0863755	0.34198	0.464759	0.0579775	0.223021	0.605131	0.559181	0	0.166298	0.456422	AT5G03760	ATCSLA09,ATCSLA9,CSLA09,CSLA9,RAT4	-	Nucleotide-diphospho-sugar transferases superfamily protein
PGSC0003DMG400027340	1.48006	0.960208	0.605053	1.35235	3.33631	0.203508	1.89733	1.42646	1.01279	1.03152	0.843684	1.05665	0.996898	0.454582	0.273427	2.95673	0.177349	0.834963	4.00605	0.20656	0.956628	1.52398	0.691578	1.27813	0.171035	0.199557	2.62443	AT3G10560	CYP77A7,UNE9	-	Cytochrome P450 superfamily protein
PGSC0003DMG400019493	0.219268	0.384083	0.0864362	0	0.6196	0	0.0403688	0	0.0375108	0.108581	0.202484	0.0681712	0.175923	0.0349679	0	0.926206	0.0443374	0	0.219844	0.0516399	0.202921	0	0	0.239649	0	0	0	AT3G44610	--	-	Protein kinase superfamily protein
PGSC0003DMG401023992	3.94683	5.68443	4.49468	0.112696	6.57729	6.83786	5.20757	7.33043	5.96422	8.82219	6.91821	6.51035	6.4212	7.97267	7.73409	6.8753	6.25157	7.57225	5.15412	3.15004	5.30494	8.84651	5.96486	5.35216	5.38759	6.85146	8.36774	AT5G47940	--	-
PGSC0003DMG400023990	29.3545	40.0599	63.1849	29.6954	56.9079	28.0434	25.7553	17.4742	41.1869	34.6101	14.0726	31.2565	36.5334	15.9453	19.5305	28.9617	29.1297	18.8299	54.79	67.5192	32.8732	21.187	23.2543	35.1485	25.0138	21.5854	43.3601	AT3G54260	TBL36	-	TRICHOME BIREFRINGENCE-LIKE 36
PGSC0003DMG400023985	63.7796	108.696	80.2128	112.189	89.9373	50.185	93.4941	74.0968	67.5945	64.5513	87.3044	87.8045	71.3955	72.0688	56.1307	69.4298	49.9682	76.4423	85.7636	95.508	73.4574	52.633	72.4428	91.4261	71.3642	86.1421	80.5965	AT2G27510	ATFD3,FD3	-	ferredoxin 3
PGSC0003DMG400023980	0.19186	0	5.0133	0.0563481	2.66905	0.0407016	1.21106	0.237744	0.375108	2.17161	0.101242	0.238599	0	1.32878	0	1.5318	1.59615	0.834963	2.39386	1.08444	1.82629	0.148681	0.821249	4.31368	0	0.532152	3.61334	--	--	-
PGSC0003DMG400007597	5.75579	5.87647	9.85373	3.38089	11.8677	7.28558	5.57089	7.33043	8.02732	9.66369	5.53457	5.82863	7.44742	3.70659	7.77315	5.48599	13.3455	4.75065	8.01209	8.00419	9.68224	7.73141	7.04545	5.75158	8.97932	6.6519	5.6292	AT3G10600	CAT7	-	cationic amino acid transporter 7
PGSC0003DMG400007601	0.657804	3.76402	1.08045	4.73324	1.42985	0.488419	3.59282	2.29819	1.83803	1.03152	1.55238	1.02257	1.46603	0.839229	0.859343	1.13995	1.90651	1.43959	1.41677	0.826239	0.753707	0.817745	2.42052	1.35801	2.18069	1.2306	1.02695	AT5G04820	ATOFP13,OFP13	-	ovate family protein 13
PGSC0003DMG400007602	11.1004	15.1329	15.7746	9.29744	18.5403	16.769	18.3678	14.8986	18.5679	17.8072	18.561	13.8047	16.5661	14.7914	15.7807	15.603	17.2916	20.9029	15.2914	19.3133	19.0456	13.5671	12.1458	15.9766	18.2152	16.4635	17.3821	AT3G52490	--	-	Double Clp-N motif-containing P-loop nucleoside triphosphate hydrolases superfamily protein
PGSC0003DMG400001987	4.38536	2.45813	1.55585	1.46505	2.09711	0.284911	1.41291	0.237744	1.0503	0.73292	1.34989	0.749883	0.586411	1.084	0.273427	1.28244	0.443374	0.604629	1.73433	2.78856	1.82629	0.892085	1.12381	1.39795	3.33518	1.0643	1.71158	AT5G01420	--	-	Glutaredoxin family protein
PGSC0003DMG400000984	1.39783	3.99446	5.05652	9.74822	3.57461	8.50663	11.1418	12.5608	17.0299	7.73638	2.4973	6.54443	9.17733	3.28698	5.03888	4.80914	8.11374	2.15939	3.81063	3.56315	7.62404	6.65347	8.12604	6.59035	3.24966	4.12418	3.68941	AT5G16010	--	-	3-oxo-5-alpha-steroid 4-dehydrogenase family protein
PGSC0003DMG400000988	16.8288	18.8201	23.77	43.8388	24.6887	17.4203	17.8026	20.4856	19.9933	18.4044	19.8097	21.917	18.9117	17.0643	14.4135	19.6641	20.9272	18.0525	20.5188	23.1605	19.1905	16.0575	21.655	18.2533	19.3697	17.3947	19.2078	AT5G28640	AN3,ATGIF1,GIF,GIF1	-	SSXT family protein
PGSC0003DMG400028695	16.1162	13.0588	18.1948	10.2554	20.1608	33.4974	29.2674	24.3687	28.8458	25.1907	21.4633	23.3827	23.3685	30.5269	34.7643	28.7836	36.534	27.3522	18.6623	16.3957	20.0602	28.175	21.6983	22.9664	27.4083	22.2839	22.745	AT3G04590	--	-	AT hook motif DNA-binding family protein
PGSC0003DMG400028688	40.9757	52.8883	23.381	13.7489	37.9386	43.4693	40.8532	34.6313	37.6984	33.09	33.0724	33.3698	41.6645	38.6745	46.7951	46.6665	32.6323	42.3816	34.4422	31.9135	36.9896	45.2733	31.121	36.9858	40.8345	35.8538	42.1049	AT1G66150	TMK1	-	transmembrane kinase 1
PGSC0003DMG400028679	0.328902	0.614533	0.302527	0	0	0.488419	0.484426	0.435863	0.487641	0.190016	0.303726	0.136342	0.938257	0.209807	1.17183	0.890582	0.266024	0.259127	0.537397	0.28402	0.753707	2.23021	0.345789	1.1583	0.256552	1.79601	0.342317	--	--	-
PGSC0003DMG400028674	7.34548	9.33322	9.16224	6.25464	8.00714	11.5185	12.3529	9.70786	12.5286	9.41938	7.99812	8.86225	11.2298	6.92364	8.16376	10.9007	8.29109	8.40722	8.23194	8.05583	7.16022	8.47481	8.34216	8.38772	5.85794	9.54548	12.0571	AT5G09760	--	-	Plant invertase/pectin methylesterase inhibitor superfamily
PGSC0003DMG400025555	363.875	353.433	369.342	985.19	319.094	133.013	300.061	244.916	306.651	276.555	312.062	313.826	262.155	272.4	284.365	270.523	359.487	262.322	333.455	366.953	382.709	253.65	342.677	306.991	384.272	295.976	281.194	AT1G34030	--	-	Ribosomal protein S13/S18 family
PGSC0003DMG400003993	0.137043	0.384083	0.518617	2.19758	1.38218	0.407016	4.35983	1.10947	0.975282	5.51047	0.50621	0.920311	0.439808	0.559486	0.156244	0.926206	11.5277	10.1923	7.91439	1.49756	1.21753	0.557553	0.0432236	8.06819	0.128276	2.7938	10.764	--	--	-
PGSC0003DMG400003986	39.3586	44.4384	61.1536	60.4052	51.5221	75.4607	122.358	138.723	121.273	63.6826	62.0951	63.9786	104.147	114.38	94.059	86.1727	115.322	101.29	44.6772	51.3301	71.6891	94.8584	77.889	102.33	83.9353	58.1709	70.0988	AT5G09820	--	-	Plastid-lipid associated protein PAP / fibrillin family protein
PGSC0003DMG400009247	25.8188	63.4889	99.2287	23.3845	25.213	47.8243	18.0449	41.4863	56.3038	125.845	8.20061	105.324	56.618	31.3312	101.168	37.1195	53.2935	29.5116	22.9126	55.0482	248.057	18.0276	84.2428	22.7267	10.1766	19.8559	21.2997	AT1G80830	ATNRAMP1,NRAMP1,PMIT1	-	natural resistance-associated macrophage protein 1
PGSC0003DMG400009245	51.9665	57.9581	56.27	19.4964	69.9671	38.0153	70.8069	66.0135	57.054	62.8683	72.3206	74.4088	59.2275	61.7882	48.6701	52.5087	78.9649	60.6644	61.9472	51.3559	60.1806	55.904	61.2479	57.4758	53.9615	61.0312	46.2127	AT1G01720	ANAC002,ATAF1	NAC	NAC (No Apical Meristem) domain transcriptional regulator superfamily protein
PGSC0003DMG400009244	4.02905	9.52526	8.85971	3.09915	12.9163	2.5642	7.91228	5.50773	9.6778	5.42904	4.92711	8.18054	8.88412	6.11938	7.69503	5.201	15.3851	5.38407	21.5936	20.501	5.9137	7.3597	5.10039	12.302	6.84139	5.65412	16.0508	AT1G22690	--	-	Gibberellin-regulated family protein
PGSC0003DMG400030212	900.835	1067.83	1224.63	364.347	980.636	1968.29	1087.62	1258.58	1341.61	1615.36	1438.82	1173.5	1532.47	2035.34	2466.51	2097.21	1879.42	1924.99	957.177	986.477	1266.05	2507.02	1523.85	1146.64	1396.37	1588.97	1476.6	AT1G77760	GNR1,NIA1,NR1	-	nitrate reductase 1
PGSC0003DMG400006539	28.6145	24.8502	19.9668	11.495	26.7381	39.9282	31.0032	36.0974	31.6216	27.9595	22.2058	29.484	34.481	31.2962	25.6631	26.7887	27.4892	26.3733	26.821	20.6818	26.4377	26.5395	24.1188	28.2387	24.629	24.3127	21.0715	AT1G36390	--	-	Co-chaperone GrpE family protein
PGSC0003DMG400006543	3.09716	5.10831	4.62434	4.5642	3.57461	2.76771	5.32868	3.56615	4.76388	4.15321	4.85962	4.87424	3.95827	3.18208	3.04676	4.55978	4.69976	4.66428	4.78772	4.72505	4.81213	4.01438	3.97657	3.23526	5.47311	3.89136	3.95566	AT1G77700	--	-	Pathogenesis-related thaumatin superfamily protein
PGSC0003DMG400029033	6.1121	8.7955	2.85239	2.70471	4.24188	4.51787	4.60204	3.36803	3.00087	3.6646	3.7797	3.71533	3.75303	3.07717	3.59362	3.2061	3.76868	4.49153	4.47016	3.30496	4.40629	4.38609	3.41467	5.8714	5.13104	3.69181	6.23777	AT1G38131	--	-	O-fucosyltransferase family protein
PGSC0003DMG400000897	16.2258	23.5443	13.5273	3.83167	19.6366	8.22171	12.4336	8.55877	10.353	15.3642	16.0637	10.8051	13.1942	9.02171	13.9448	13.3231	12.1928	12.582	20.3966	16.5248	17.6251	13.8273	10.7195	20.0906	19.9255	13.5034	17.3821	AT1G21880	LYM1	-	lysm domain GPI-anchored protein 1 precursor
PGSC0003DMG400000896	18.8022	20.0107	18.5838	11.495	20.3515	27.3107	16.9549	16.5628	22.9191	21.6347	19.8772	19.2584	21.4333	16.0153	14.7651	16.6717	23.4988	13.9352	28.4576	19.6748	22.5822	14.0875	18.8455	22.4072	24.458	19.5899	22.7831	AT1G77580	--	-	Plant protein of unknown function (DUF869)
PGSC0003DMG402000895	28.1759	43.9391	61.8883	3.66263	45.3261	135.455	84.8552	110.947	96.4404	73.1834	106.338	53.6848	87.0527	81.0905	79.294	70.4629	117.716	81.5673	47.2665	40.5632	55.3685	75.2697	92.585	72.8134	82.567	83.6477	63.785	AT1G44446	ATCAO,CAO,CH1	-	Pheophorbide a oxygenase family protein with Rieske [2Fe-2S] domain
PGSC0003DMG400000894	43.8536	36.872	34.7906	16.3409	37.8433	86.0838	59.0192	76.0383	67.1819	47.6398	45.1877	47.9584	66.9095	73.6423	64.3336	60.4884	61.2299	62.939	47.1199	31.2163	45.7732	73.7085	49.4478	52.9225	44.6401	50.7208	45.9465	AT1G77490	TAPX	-	thylakoidal ascorbate peroxidase
PGSC0003DMG400027611	2.02823	1.95882	3.50067	0.845222	5.5764	5.94243	4.07725	7.01344	3.97615	6.02623	6.78322	3.95393	4.31012	12.0989	16.3666	7.05341	10.8183	13.1291	5.61824	2.94348	2.46404	9.51558	4.79782	5.55187	8.3807	6.61864	8.9763	AT5G49910	cpHsc70-2,CPHSC70-2EAT SHOCK PROTEIN 70-2,HSC70-7	-	chloroplast heat shock protein 70-2
PGSC0003DMG400013935	2.19268	3.18789	2.54987	1.35235	6.33898	3.13402	2.34139	2.77368	3.451	2.95883	3.03726	2.86319	4.74993	3.56672	3.90611	3.17047	1.72916	2.76402	1.78318	2.99512	2.14517	4.60911	3.19855	2.99561	2.18069	2.52772	4.60226	AT1G05620	URH2	-	uridine-ribohydrolase 2
PGSC0003DMG400013933	59.8602	53.3107	44.2121	20.9051	37.7003	47.8243	49.0481	51.1941	57.7667	41.695	31.4863	44.3794	56.4714	34.2685	40.8579	45.3841	34.1398	38.034	44.2619	49.8325	49.9186	44.0467	57.4442	43.4963	31.0856	34.0245	34.8782	AT5G47840	AMK2	-	adenosine monophosphate kinase
PGSC0003DMG400023283	8.19514	7.41281	6.05053	1.12696	9.77061	2.5235	4.11762	3.44728	3.07589	8.41501	5.50082	7.87377	4.92585	2.8324	2.65615	2.84986	2.57157	3.97327	8.50064	9.65667	6.75437	2.37889	4.45203	4.87287	1.88138	4.72285	7.98739	AT3G47570	--	-	Leucine-rich repeat protein kinase family protein
PGSC0003DMG400009267	8.55145	28.0765	13.4408	22.2012	4.86148	3.33753	18.4485	5.74547	9.11514	9.3108	10.4617	7.12389	9.20665	10.7701	3.16395	5.69973	4.0347	7.80259	8.76934	12.0321	18.3789	4.42326	6.52677	11.7428	20.6524	12.5721	9.24255	--	--	-
PGSC0003DMG400009268	17.4318	11.7145	90.1529	152.253	125.874	7.57049	42.2661	28.45	46.9636	40.1206	21.767	63.1947	29.3205	27.8344	42.9672	154.854	40.081	43.6484	141.97	78.2861	68.4134	44.4184	84.1564	77.5664	39.7228	31.1309	77.5917	--	--	-
PGSC0003DMG400031190	0.0274085	0.192042	0.0864362	1.01427	1.04855	0.52912	0.888114	0.0792479	0.600174	1.11295	0.539958	0.409027	0.175923	0	0.0390611	0.142493	1.64048	0	0.219844	0.20656	1.85528	0.0371702	0.259342	0.119825	0.0855174	0.232817	0.0380352	AT1G80350	AAA1,ATKTN1,BOT1,ERH3,FRA2,FRC2,FTR,KTN1,LUE1	-	P-loop containing nucleoside triphosphate hydrolases superfamily protein
PGSC0003DMG400031187	0.219268	0	0	0	3.24098	0.0407016	0.242213	0	0	0.0271452	0	0	0.293205	0	0	0	0.0443374	0.0287918	1.14807	0	0	1.0036	0	0.239649	0	0	0.114106	AT1G33811	--	-	GDSL-like Lipase/Acylhydrolase superfamily protein
PGSC0003DMG400031186	2.68603	3.99446	2.377	0.90157	4.81381	1.83157	3.67356	4.31901	3.82611	3.33886	2.02484	4.0221	3.75303	2.76246	3.86704	4.16793	2.92627	3.19589	3.07782	3.15004	3.82651	3.82853	4.06302	3.87433	2.77931	2.26165	3.84155	--	--	-
PGSC0003DMG400008423	8.3596	2.41972	1.16689	6.81812	3.05034	0.77333	2.86618	2.13969	3.1134	1.95445	1.99109	1.26117	2.08176	1.71343	1.52338	1.95928	2.79325	2.1018	3.76178	1.96232	2.00022	2.26738	2.3773	1.47784	1.41104	1.76275	1.63551	--	--	-
PGSC0003DMG400002183	149.87	127.746	127.104	51.3331	132.594	116.203	121.833	135.236	133.576	154.185	138.735	123.288	143.671	135.465	131.753	137.898	107.917	134.285	117.836	125.046	144.219	125.561	148.862	123.579	117.373	155.355	133.732	AT5G47900	--	-	Protein of unknown function (DUF1624)
PGSC0003DMG400019763	6.46841	5.5308	5.83444	4.3388	5.81471	5.57611	5.0461	6.06246	4.61383	5.02186	6.412	4.2607	4.72061	3.8115	3.59362	3.24172	5.14314	4.05965	6.64418	4.85415	4.02943	2.08153	5.44618	5.95129	3.89104	5.255	6.35187	AT5G08200	--	-	peptidoglycan-binding LysM domain-containing protein
PGSC0003DMG400042395	2.63122	1.15225	0.864362	1.80314	1.42985	0.244209	0.565163	0.792479	0.300087	1.49299	0.607452	1.22708	0.908937	1.29381	1.05465	1.10432	1.24145	0.604629	1.31906	1.291	1.30449	1.15228	1.38316	1.55772	1.28276	0.964526	1.52141	--	--	-
PGSC0003DMG400017809	246.594	189.929	237.094	376.518	201.227	494.402	338.694	363.51	380.06	275.252	219.965	310.111	348.709	369.645	346.901	324.564	366.271	327.594	232.473	208.883	276.871	330.889	301.831	298.163	256.937	236.608	206.341	AT1G71500	--	-	Rieske (2Fe-2S) domain-containing protein
PGSC0003DMG400033698	40.5372	58.9568	40.3657	40.1762	56.0976	107.33	78.9614	96.9201	88.6756	62.7054	49.5411	69.8414	98.1065	100.428	94.5278	89.2007	73.9547	90.0033	63.6326	49.3936	62.2388	87.0155	64.4464	79.9629	50.4125	56.8072	62.3777	AT3G26070	--	-	Plastid-lipid associated protein PAP / fibrillin family protein
PGSC0003DMG400022933	78.3883	62.6056	171.403	50.6006	109.288	153.933	86.9544	122.913	127.237	294.335	150.176	158.634	124.378	104.239	107.535	104.376	179.611	110.532	66.7593	105.32	215.096	94.1522	124.138	87.7915	140.206	125.721	80.1401	AT5G49360	ATBXL1,BXL1	-	beta-xylosidase 1
PGSC0003DMG400006668	122.406	145.491	140.07	63.5607	120.012	81.8915	110.409	103.26	104.993	118.434	115.045	133.99	107.606	111.967	106.48	128.279	106.365	105.09	112.145	145.031	127.724	114.41	144.064	126.135	88.5105	115.045	115.132	AT1G33490	--	-
PGSC0003DMG400022861	26.5588	45.3986	27.7028	1.29601	55.764	44.8531	26.4416	37.088	36.5731	48.237	38.5057	42.1639	33.4841	33.0796	46.053	42.2136	24.7846	47.3914	29.5568	39.582	37.9752	45.8309	31.7694	28.5582	25.3131	32.5611	47.1256	AT5G24740	--	-	Protein of unknown function (DUF1162)
PGSC0003DMG400001252	3.2068	7.64325	3.54388	4.05706	25.1176	4.23296	9.60777	2.10007	4.31375	2.19876	6.10827	2.79502	5.48294	3.25201	3.59362	8.22898	6.78362	3.74294	13.1418	3.45987	6.00067	4.08872	5.01394	9.70579	9.53519	5.65412	8.51988	AT3G20820	--	-	Leucine-rich repeat (LRR) family protein
PGSC0003DMG400013587	10.9086	14.4031	4.10572	1.74679	4.67083	2.76771	5.36905	1.90195	2.92585	5.72763	6.71572	3.57899	5.83479	3.32195	4.33578	2.88549	4.69976	7.86017	6.25334	4.95743	10.6389	6.80215	4.53848	5.03263	11.4166	7.31709	5.55313	AT1G51190	PLT2	AP2	Integrase-type DNA-binding superfamily protein
PGSC0003DMG400029989	2.2475	1.30588	2.11769	0.225392	12.9163	4.27366	6.41864	3.13029	2.55074	1.54728	1.95735	2.38599	3.02002	1.39871	1.67963	6.19845	7.09398	4.11723	10.1128	3.61479	1.94224	3.75419	1.16704	10.0653	2.30897	2.6275	10.1174	AT3G21090	--	-	ABC-2 type transporter family protein
PGSC0003DMG400007340	4.74167	6.14533	4.14894	0.281741	6.33898	3.86665	3.2295	6.53795	3.18842	4.23465	5.83829	3.27222	4.01691	4.23111	4.53108	4.48853	4.07904	4.63549	3.4198	8.62387	2.78292	5.241	4.84105	3.7545	4.4469	3.95788	8.40577	AT3G59140	ATMRP14,MRP14	-	multidrug resistance-associated protein 14
PGSC0003DMG400007341	25.8736	19.1273	27.8757	47.7268	20.4945	44.2019	53.2061	50.045	57.7292	34.2844	18.5273	30.0635	49.2585	47.2765	49.5294	45.0278	48.3721	39.6464	21.9111	18.642	32.0615	47.8381	32.9364	45.0141	30.5725	24.5455	29.0208	AT5G19855	--	-	Chaperonin-like RbcX protein
PGSC0003DMG400007344	0.849664	1.26747	0.605053	0	2.38308	1.79087	0.68627	0.356615	0.262576	0.597194	0.472463	0.238599	0.498449	0.279743	0.312488	0.854959	0.665061	0.259127	1.39235	1.08444	0.811684	0.520383	0.259342	0.79883	0.0855174	0.232817	1.06498	AT3G14470	--	-	NB-ARC domain-containing disease resistance protein
PGSC0003DMG400000393	1.37043	4.83945	10.9774	0.225392	7.48286	3.90735	7.83155	7.56817	10.3155	10.0166	8.80806	8.96451	7.33014	8.35732	7.2263	7.37402	5.8082	8.49359	7.42584	9.19191	9.24741	5.94724	8.21249	6.94982	7.1407	8.3814	7.94935	AT3G46540	--	-	ENTH/VHS family protein
PGSC0003DMG400000470	2.76826	7.02872	4.79721	3.15549	4.81381	3.05262	5.36905	2.85292	5.47658	3.74604	4.38716	2.21556	4.16352	3.53175	2.8124	3.81169	3.76868	4.08844	5.61824	5.18981	3.73955	3.8657	3.28499	8.10813	5.77242	4.82263	5.21082	AT5G59360	--	-
PGSC0003DMG400000395	5.12539	7.14395	4.97008	5.9729	3.38397	1.58736	3.99651	1.90195	2.32567	3.17599	3.57722	2.45416	3.22526	2.02814	2.14836	3.24172	1.90651	2.8216	3.73735	3.97627	4.20337	2.26738	3.76045	1.87725	5.25932	3.62529	2.62443	AT5G02440	--	-
PGSC0003DMG400000401	306.071	192.387	297.168	168.086	295.692	646.911	273.902	365.808	396.94	400.717	283.68	398.529	331.557	423.531	465.569	374.365	498.884	375.503	300.82	259.258	343.487	400.546	395.453	278.432	329.883	278.316	260.617	AT2G28800	ALB3	-	63 kDa inner membrane family protein
PGSC0003DMG400000402	100.699	110.27	76.7121	93.7069	78.2126	64.512	80.5761	41.4466	83.3491	85.2359	78.2939	79.7603	62.1302	68.1524	69.5677	63.8369	74.1321	79.0048	75.5287	97.4962	95.6918	70.0659	65.138	74.7306	130.628	71.7075	82.2701	AT2G28790	--	-	Pathogenesis-related thaumatin superfamily protein
PGSC0003DMG400000408	519.282	1149.6	582.537	1053.37	508.358	438.234	917.825	694.925	1073.86	404.599	289.89	536.473	1185.11	280.512	265.967	401.688	212.509	388.776	688.258	829.26	372.563	434.111	548.508	695.222	393.337	496.165	458.742	AT2G36870	XTH32	-	xyloglucan endotransglucosylase/hydrolase 32
PGSC0003DMG400000414	7.29066	9.41004	7.30386	2.59201	6.24366	2.76771	6.82233	3.52653	6.45187	4.91328	4.92711	3.16996	5.33634	2.76246	3.08582	3.70482	3.85735	4.75065	6.0335	8.31403	6.40651	3.19664	4.36559	5.8714	8.20967	5.55434	7.34079	AT5G04320	--	-	Shugoshin C terminus
PGSC0003DMG400000417	19.1585	16.8613	10.9342	15.3267	20.8758	49.0861	24.8672	61.3775	46.626	14.7398	50.3848	29.8931	46.561	42.6258	36.1705	18.8803	46.2882	34.1471	27.9446	29.3831	18.6977	23.0827	16.2953	40.3409	67.1739	15.0998	25.6737	AT2G28190	CSD2,CZSOD2	-	copper/zinc superoxide dismutase 2
PGSC0003DMG400000419	18.0348	30.6882	24.9368	18.7639	19.9702	13.3094	29.5096	30.9067	19.4306	15.7171	38.0333	18.4062	19.7327	18.6029	13.7495	14.3206	12.1928	19.5497	15.8043	23.6511	30.96	14.3849	23.2543	21.169	17.018	32.295	18.333	AT5G22890	--	C2H2	C2H2 and C2HC zinc fingers superfamily protein
PGSC0003DMG400000420	58.3527	148.871	99.0559	132.982	79.4041	38.2595	112.629	59.0793	81.3985	53.1231	56.5268	63.4333	87.3459	64.0961	53.8261	64.0863	38.3075	62.795	86.3987	102.763	72.3849	58.2086	62.2852	83.5976	137.127	66.7518	96.0388	AT2G28720	--	-	Histone superfamily protein
PGSC0003DMG400000422	20.1178	35.6813	24.375	10.4244	18.3497	14.4084	34.5153	17.1968	25.4699	14.5227	18.5273	8.96451	31.6369	11.5394	14.726	18.6666	10.641	19.9815	21.0073	19.3133	19.6544	22.6738	18.1971	27.7194	25.4414	19.9224	23.3156	AT2G27920	SCPL51	-	serine carboxypeptidase-like 51
PGSC0003DMG401000428	16.0888	26.3481	21.3497	0.281741	21.4477	25.7234	27.4912	34.1558	28.3582	22.9377	30.6763	16.5997	33.7773	22.3095	21.757	23.4757	17.0699	26.5749	21.0317	23.5994	24.0317	24.7182	25.1129	28.4783	22.6193	25.7096	27.2712	AT5G22850	--	-	Eukaryotic aspartyl protease family protein
PGSC0003DMG400000429	1.48006	5.95329	1.51263	0.394437	1.28686	3.21542	3.59282	4.51713	2.17563	1.16724	6.78322	0.818054	3.16662	1.78336	1.56244	0.890582	0.886747	2.50489	3.37094	2.16888	1.91326	2.60192	3.32822	4.51339	3.54897	6.25279	3.99369	AT5G48930	HCT	-	hydroxycinnamoyl-CoA shikimate/quinate hydroxycinnamoyl transferase
PGSC0003DMG400026364	34.0414	48.3561	48.75	23.1591	41.5132	35.5325	40.3284	43.5863	46.776	52.2545	34.5573	52.56	44.7725	26.6805	34.4128	31.9541	35.7803	34.723	39.059	54.0412	54.1509	30.1822	44.3907	40.3809	28.4773	37.9158	30.4662	AT1G08320	bZIP21,TGA9	-	bZIP transcription factor family protein
PGSC0003DMG400026363	2.41195	4.10969	4.75399	1.57775	4.86148	3.54104	6.74159	5.23036	5.06396	3.63745	3.7797	4.39704	3.66507	5.03537	4.4139	4.88039	2.6159	5.81595	4.39688	3.40823	3.88449	3.494	5.53262	3.99415	2.26621	4.42352	4.98261	AT3G52740	--	-
PGSC0003DMG400026346	39.9342	20.0107	21.393	44.4587	38.5582	14.8561	39.844	14.0269	13.954	21.0104	14.8151	91.5539	19.5568	12.5535	12.148	17.6335	18.4	12.9275	61.3365	26.8011	17.8571	28.9556	19.2345	19.092	10.0055	18.6253	20.8433	AT2G27310	--	-	F-box family protein
PGSC0003DMG400026345	21.5431	19.0889	12.3604	4.3388	20.9234	7.9368	15.219	10.3815	8.92758	14.1426	12.8577	15.9861	10.1156	11.6793	7.34348	11.1857	8.7788	13.1867	21.4714	21.4306	15.48	8.3633	9.76854	15.5373	10.1766	9.91133	19.5501	AT3G11590	--	-
PGSC0003DMG400019618	12.5257	13.0588	12.0578	21.7504	16.2526	2.84911	14.6135	6.97381	8.2899	11.971	11.0016	20.7581	8.00451	8.77693	6.09353	7.44527	10.5966	8.92547	17.4654	14.2526	11.2476	7.73141	7.6938	12.0623	9.40691	12.2728	11.5247	AT5G22250	--	-	Polynucleotidyl transferase, ribonuclease H-like superfamily protein
PGSC0003DMG400019619	95.1349	103.856	153.856	613.293	107.572	173.144	310.476	263.895	262.238	111.431	100.837	138.319	213.629	215.472	159.447	204.05	136.382	178.625	107.895	117.739	159.525	174.812	144.497	207.975	135.802	120.3	130.27	AT2G27290	--	-	Protein of unknown function (DUF1279)
PGSC0003DMG400019620	80.3892	80.3502	78.3112	51.1641	88.3645	53.6854	73.8749	59.8718	65.0438	71.799	92.3665	55.764	64.9157	70.4952	66.7944	70.8547	76.748	73.7359	92.1635	78.0537	76.1244	68.9136	67.6017	95.5801	90.9905	86.641	102.771	AT3G54470	--	-	uridine 5\'-monophosphate synthase / UMP synthase (PYRE-F) (UMPS)
PGSC0003DMG400019625	0.0274085	0.0384083	0.259309	2.98645	0.381292	0	0	0.673607	0.0375108	0.624339	0.6412	0.340856	0.0879616	0.769293	0.0781221	0.142493	0.931085	0.230335	0.464115	0.10328	0.376853	0.148681	0.172894	0	0.897932	0.565412	0.152141	AT1G08440	--	-	Aluminium activated malate transporter family protein
PGSC0003DMG400008123	9.26408	21.7775	24.6775	12.1712	10.1996	5.94243	16.8338	10.4211	8.62749	11.4281	15.1863	10.6688	10.6727	5.42002	4.99982	8.15773	6.47326	10.1059	10.8212	14.6657	21.0458	5.6127	13.14	8.38772	6.96966	7.8825	8.29167	AT5G57620	AtMYB36,MYB36	MYB_related	myb domain protein 36
PGSC0003DMG400008120	43.5795	34.8748	20.6582	50.5442	20.6851	4.76208	18.7311	9.07388	13.5789	16.5043	17.6836	14.0773	14.1618	11.8891	10.5855	13.715	11.5277	14.252	36.9582	21.3015	17.1613	12.5635	15.8198	19.7311	19.8828	17.9601	26.3584	AT5G60800	--	-	Heavy metal transport/detoxification superfamily protein
PGSC0003DMG400008119	350.911	388.615	441.516	24.2297	496.633	493.873	332.195	452.664	436.589	623.498	590.849	690.267	431.422	578.718	597.048	427.266	545.749	526.401	507.596	448.699	522.725	420.209	522.185	386.354	509.983	457.884	449.347	AT5G60790	ATGCN1,GCN1	-	ABC transporter family protein
IVD	127.45	98.7094	129.438	109.203	92.5587	98.1722	117.11	144.786	104.018	134.287	155.575	115.55	108.281	148.788	116.285	125.002	104.902	131.895	109.8	96.8507	153.524	110.693	116.617	118.746	121.264	153.094	126.315	#N/A	#N/A	-	#N/A
PGSC0003DMG400008112	4.1935	6.14533	2.50665	0.450785	3.86058	1.13964	2.70471	0.554735	0.750217	3.77318	2.15983	1.60202	1.9938	1.25884	1.95305	2.70737	1.64048	2.4761	2.98011	3.43405	5.42089	3.04796	4.27914	4.43351	2.09518	4.09092	4.64029	AT1G61560	ATMLO6,MLO6	-	Seven transmembrane MLO family protein
PGSC0003DMG400008109	32.3694	36.7184	32.1975	2.25392	41.0842	42.411	28.8233	30.6293	39.0488	41.1792	24.2643	33.0971	36.3281	29.8975	32.2644	33.6996	21.681	33.4273	43.0162	31.6036	32.3224	31.3345	27.6199	39.1027	27.1518	29.3349	41.8387	AT2G28470	BGAL8	-	beta-galactosidase 8
PGSC0003DMG400008090	83.3493	105.162	58.863	13.6926	61.6264	77.4958	70.8876	71.7589	76.9723	54.6161	43.9391	65.4102	91.5387	40.1081	56.0136	60.6665	36.8887	55.2227	68.1272	78.7251	49.4258	61.9628	66.1754	57.5957	47.9325	53.5811	53.0971	AT2G28250	NCRK	-	Protein kinase superfamily protein
PGSC0003DMG400008089	10.4426	7.68166	5.92088	1.80314	10.6762	6.06453	6.05532	4.23976	5.32654	9.06649	6.00703	9.78256	4.36876	5.38505	5.15606	5.77097	7.36	8.98305	9.67314	9.19191	7.59505	6.83932	6.2242	6.07111	8.29518	7.08428	9.05237	AT2G28260	ATCNGC15,CNGC15	-	cyclic nucleotide-gated channel 15
PGSC0003DMG400008088	4.22091	3.64879	12.9654	12.9037	22.6392	10.7452	10.9399	11.3324	13.0913	14.6313	11.6766	18.5426	6.68508	9.791	11.1715	10.5801	24.0752	8.86789	10.8212	10.2763	16.4366	10.9652	12.1891	11.6629	14.0676	8.88029	13.2362	AT2G37210	--	-	lysine decarboxylase family protein
PGSC0003DMG400001148	821.022	614.456	550.512	509.556	553.636	1162.19	865.184	1064.3	968.643	784.224	663.304	667.021	1073.13	947.314	1003.91	990.755	861.786	917.481	632.833	467.135	679.554	997.24	819.39	772.629	695.513	709.592	682.579	AT2G28000	CH-CPN60A,CPN60A,SLP	-	chaperonin-60alpha
PGSC0003DMG400001144	0	0	0.0432181	0.0563481	1.57283	0.0407016	0.524794	0.475487	0.112533	0.0271452	0.0674947	0	0.351846	0.0349679	0	0.498726	0.886747	0.0575837	0.610678	0.10328	0	0.185851	0	0.79883	0	0	0.342317	AT5G07990	CYP75B1,D501,TT7	-	Cytochrome P450 superfamily protein
PGSC0003DMG400019683	0	0	0	0	0.0953231	0	0.0807376	0	0.0750217	0	0	0	0.0293205	0	0	0.463103	0	0	0.0244271	0	0	0.0743404	0	0	0.0427587	0	0	--	--	-
PGSC0003DMG400018564	1.53488	1.19066	0.950798	2.25392	2.24009	1.62806	1.8166	2.06044	1.61297	1.11295	0.978673	2.48825	1.96448	1.74839	1.48432	1.24682	1.10843	1.00771	1.07479	0.516399	1.91326	1.70983	1.38316	1.75743	1.19724	0.532152	1.21713	AT5G11550	--	-	ARM repeat superfamily protein
PGSC0003DMG400018724	6.79731	11.5225	7.00133	1.63409	20.3991	8.58803	8.35634	13.7891	10.8781	12.9754	6.91821	11.964	12.1973	6.81873	14.7651	11.7557	7.7147	11.6319	7.35256	14.4592	5.82673	11.783	9.5092	8.82708	6.15725	6.41909	13.5786	--	--	-
PGSC0003DMG400018706	5.01576	4.1481	4.01928	1.01427	7.53052	15.1003	6.09569	6.93419	11.2908	5.40189	4.25217	6.27175	9.8517	4.37098	6.13259	7.40964	7.44868	5.6432	5.96022	6.55827	4.29033	7.6199	6.09453	6.3507	5.13104	4.1907	4.56422	AT4G34880	--	-	Amidase family protein
PGSC0003DMG400003013	127.395	137.31	105.928	17.8623	106.952	63.7793	80.2935	44.2599	67.8946	91.1535	127.025	68.8529	83.241	62.6974	58.865	70.6054	55.9538	73.1889	123.088	121.147	114.65	69.0994	87.0956	102.969	124.171	101.541	129.548	AT5G04885	--	-	Glycosyl hydrolase family protein
PGSC0003DMG400002999	0	0	0.172872	0	0.190646	0.244209	0.282582	0.435863	0.45013	0.135726	1.2824	0.0681712	0.381167	1.084	0.976526	0.605596	1.95084	1.55476	0.366407	0.20656	0	0.706234	1.12381	0.758889	1.66759	0.764969	0.684633	AT5G22090	--	-	Protein of unknown function (DUF3049)
PGSC0003DMG400027414	5.64615	6.95191	5.44548	0.281741	11.6294	10.908	6.8627	10.5796	8.2899	9.09364	7.15444	8.89634	7.62334	10.6302	9.68714	8.51397	6.91663	8.60876	6.71746	7.53943	8.02988	8.47481	8.38538	9.06672	5.25932	5.72064	8.74809	AT5G19500	--	-	Tryptophan/tyrosine permease
PGSC0003DMG400025361	53.0081	48.7017	114.009	46.5435	153.613	220.114	107.785	151.958	136.352	143.679	145.856	117.22	117.575	140.781	165.619	119.124	158.196	132.874	113.708	104.622	84.2123	116.975	114.543	122.98	145.636	116.475	134.074	AT3G45780	JK224,NPH1,PHOT1,RPT1	-	phototropin 1
PGSC0003DMG400015524	1.2882	0.998616	0.432181	1.29601	0.905569	0	0.524794	0.396239	0.862749	0.407178	1.34989	1.63611	0.615731	0.839229	0.429672	0.605596	0.399036	0.31671	1.9786	0.877879	1.04359	0.297362	0.47546	0.479298	0.769656	1.59646	0.608563	AT5G59990	--	-	CCT motif family protein
PGSC0003DMG400015525	106.647	102.512	43.4774	90.3824	42.7524	10.5417	60.7147	29.084	39.4989	31.597	58.7541	26.2118	54.2137	31.9257	32.616	40.7174	34.6275	39.3009	63.022	60.8318	54.8467	46.0167	46.8976	56.8368	99.6705	54.2795	52.7167	AT3G46320	--	-	Histone superfamily protein
PGSC0003DMG401015527	6.68768	21.8543	12.3604	3.71897	8.62674	4.47717	8.67929	3.44728	4.23873	10.5595	9.85423	4.77198	6.15731	2.41278	2.42179	3.02798	8.4241	3.31106	18.4913	14.1493	15.393	2.52758	9.68209	11.3034	9.79174	15.0998	22.9732	AT3G46280	--	-	protein kinase-related
PGSC0003DMG400015530	38.4267	66.5232	41.3165	25.0186	38.5582	20.1066	52.0354	32.0161	39.3864	33.66	46.0651	28.666	36.1815	29.0933	24.0616	33.5928	36.8	33.1682	44.7993	46.0112	39.5116	32.3381	38.7284	40.8202	52.1656	46.8294	39.4044	AT5G59840	--	-	Ras-related small GTP-binding family protein
PGSC0003DMG400015534	0.438536	0.960208	1.33976	0.507133	1.71582	0.0407016	3.06803	0.316991	0.412619	1.683	0.134989	14.6227	1.08486	0	0.429672	0.42748	1.50747	0.662212	5.71595	0.413119	1.56539	3.01079	3.1121	0.0399415	0.256552	0.864747	0.380352	AT2G37430	--	C2H2	C2H2 and C2HC zinc fingers superfamily protein
PGSC0003DMG400015536	2071.78	1416.19	1550.62	2574.94	1547.14	652.039	1929.06	1928.38	1484.08	1081.52	1416.01	1530.68	1415.98	1873.96	1297.22	1607.25	1231.83	1973.51	1283.94	1818.5	1268.11	1581.07	1485.77	1399.51	1422.75	1403.52	1437.96	AT3G46130	ATMYB48,ATMYB48-1,ATMYB48-2,ATMYB48-3,MYB48	MYB	myb domain protein 48
PGSC0003DMG400015538	11.3471	8.3346	13.5705	2.02853	10.6285	28.2062	14.2098	17.2364	20.631	17.5629	9.78673	11.3846	24.3947	14.8264	18.2415	22.7633	17.0699	15.3173	11.2365	6.71319	15.1031	22.7853	15.9927	15.2976	11.3311	16.2639	13.6166	AT5G59750	--	-	DHBP synthase RibB-like alpha/beta domain;GTP cyclohydrolase II
PGSC0003DMG400013298	6.08469	23.0834	12.2739	4.95863	6.86326	10.094	25.8764	20.8818	17.1425	7.43778	12.8915	6.81712	27.0042	11.8191	11.2496	12.6819	4.43374	16.4977	9.47772	11.18	10.5519	17.2842	9.20663	19.0521	18.7711	19.1907	20.9954	AT2G40113	--	-	Pollen Ole e 1 allergen and extensin family protein
PGSC0003DMG401013295	27.107	12.8668	31.117	3.77532	25.6419	23.1592	13.5639	19.8912	20.0683	28.6653	20.9571	23.2123	17.3284	18.6029	18.7102	17.3129	16.5378	17.4479	21.5691	24.2191	23.5099	13.8273	18.759	17.8539	18.0869	23.9468	20.3108	AT1G24764	ATMAP70-2,MAP70-2	-	microtubule-associated proteins 70-2
PGSC0003DMG400013294	45.5803	87.5326	132.377	184.427	83.1217	63.1688	153.038	151.086	159.046	93.5695	61.5889	115.448	137.249	112.876	87.0671	100.066	85.8815	87.4696	78.0691	102.763	96.6774	81.0683	89.7755	112.635	81.4125	78.0601	77.7058	AT4G16410	--	-
PGSC0003DMG400013293	8.57886	20.126	17.5465	19.9472	13.4406	5.41331	21.5166	15.8496	23.5568	11.401	10.2592	10.8051	19.9966	11.7842	14.8432	14.9974	8.91181	13.561	9.99069	19.9847	15.1901	18.2506	12.0162	16.7355	17.4455	10.2107	14.4914	AT2G35760	--	-	Uncharacterised protein family (UPF0497)
PGSC0003DMG400013292	2.79567	7.68166	5.31583	3.26819	3.76526	1.91297	5.73237	2.8133	6.48938	2.71452	3.71221	2.07922	5.33634	3.77653	2.42179	4.34604	3.54699	3.85811	4.22589	5.00907	3.94247	3.19664	3.19855	4.83292	5.9007	3.42573	4.14583	AT5G35740	--	-	Carbohydrate-binding X8 domain superfamily protein
PGSC0003DMG400013286	55.0911	52.0817	49.9169	62.3773	79.3088	45.2601	53.0042	47.3902	45.1255	48.9699	57.6742	67.5235	43.1892	55.4241	59.2556	52.6868	55.067	52.4011	70.5455	63.7753	41.8307	49.7338	44.6068	51.884	47.2911	51.0866	53.4774	AT4G16490	--	-	ARM repeat superfamily protein
PGSC0003DMG400013282	7.61957	4.87786	56.0106	30.9351	13.5359	126.623	49.8555	70.3721	82.1488	95.4696	63.2088	24.2348	56.442	71.7541	83.6688	45.8828	175.044	54.9636	9.33116	15.5953	57.7166	59.9927	68.423	49.4476	112.584	50.0556	26.7387	AT5G47560	ATSDAT,ATTDT,TDT	-	tonoplast dicarboxylate transporter
PGSC0003DMG400015675	6.96176	5.10831	3.88963	1.69044	8.43609	3.09332	6.8627	5.54735	3.67606	4.58754	4.52215	4.77198	4.07556	4.37098	2.49991	3.63358	2.57157	3.65656	4.95871	5.47383	3.3337	2.71343	2.85276	3.71456	3.03587	4.25722	3.84155	AT2G22620	--	-	Rhamnogalacturonate lyase family protein
PGSC0003DMG400015667	0.0274085	0.4609	1.16689	0.338089	1.81114	1.09894	0.565163	1.18872	0.337598	1.41155	2.09234	1.12482	0.645052	0.209807	0.546855	0.569973	1.86217	0.489461	0.635105	0.413119	0.434831	0.817745	0.518683	0.718947	2.13793	0.365855	0.342317	AT1G70700	JAZ9,TIFY7	-	TIFY domain/Divergent CCT motif family protein
PGSC0003DMG400015665	19.3778	24.6581	20.3125	34.316	23.7354	10.094	17.4393	12.1249	15.8671	15.4185	17.6499	19.3265	14.4843	17.8686	13.4761	14	14.853	16.4977	20.8608	21.4306	20.0892	9.21821	14.6528	23.3258	26.4249	20.1885	21.4138	AT5G17190	--	-
PGSC0003DMG400015664	1.12375	1.76678	0.90758	0	0.905569	0.651225	0.645901	0.515111	0.90026	0.244307	0.573705	0.374941	0.879616	0.664389	0.820282	0.676843	0.266024	0.921339	0.977085	0.516399	0.69573	1.26379	0.259342	0.399415	0.855174	0.931266	1.10302	AT5G37660	PDLP7	-	plasmodesmata-located protein 7
PGSC0003DMG400016187	111.909	261.177	434.688	359.614	274.292	163.335	515.631	444.224	390.826	280.437	307.27	307.282	362.314	356.882	300.614	312.274	274.36	369.255	268.918	376.894	301.802	317.099	316.354	366.344	344.122	348.859	318.354	AT4G24960	ATHVA22D,HVA22D	-	HVA22 homologue D
PGSC0003DMG400016188	13.4576	11.4841	4.71077	1.80314	12.4873	3.09332	6.41864	5.03224	6.75195	7.70923	7.6944	7.53291	7.76994	7.69293	6.60132	7.01779	3.99036	6.93883	8.72048	8.00419	7.33415	6.09592	7.17512	6.75012	16.3338	7.71621	9.81307	AT2G22610	--	-	Di-glucose binding protein with Kinesin motor domain
PGSC0003DMG400016201	192.901	239.015	205.07	89.5371	258.754	399.364	240.437	303.797	292.36	262.141	267.718	233.623	306.165	277.995	362.057	300.269	391.499	285.529	253.627	226.235	197.529	371.107	299.626	244.322	305.896	239.402	291.692	AT4G24530	--	-	O-fucosyltransferase family protein
PGSC0003DMG400016203	5.18021	4.49377	8.42753	5.69116	8.34077	5.08769	5.00573	5.58697	4.68886	6.05338	4.4209	8.11237	6.15731	6.32918	3.90611	4.09668	8.64579	4.80824	10.5525	5.99023	7.10224	5.83572	5.40295	8.66731	4.36139	4.75611	9.66093	AT2G22540	AGL22,SVP	MIKC_MADS	K-box region and MADS-box transcription factor family protein
PGSC0003DMG400016211	1.75414	5.22353	3.93285	2.25392	2.24009	0.895434	4.48094	1.86232	2.43821	1.9816	3.30724	3.64716	2.34564	1.60852	1.13277	1.56742	1.15277	2.8216	2.51599	3.15004	3.68157	2.52758	2.24763	2.5962	0.940691	3.15965	1.67355	AT5G65400	--	-	alpha/beta-Hydrolases superfamily protein
PGSC0003DMG400016213	36.9741	33.2232	19.5778	16.8481	20.3991	16.1585	27.4912	20.7629	24.5696	16.2871	17.2112	20.5877	32.6044	21.785	27.538	37.3332	9.88723	28.3888	26.6744	20.8109	23.4519	42.0023	25.5019	23.1661	16.8469	25.3105	24.2284	AT5G24530	DMR6	-	2-oxoglutarate (2OG) and Fe(II)-dependent oxygenase superfamily protein
PGSC0003DMG400016223	11.539	12.8284	16.4229	18.1441	24.4504	10.3789	15.1383	12.5212	12.266	16.0971	16.0637	19.5651	9.29461	14.9313	10.5074	11.5776	20.4395	14.9718	21.9844	18.4355	14.3784	7.58273	12.5781	24.1646	17.1035	18.5588	22.8972	AT2G22420	--	-	Peroxidase superfamily protein
PGSC0003DMG400016225	37.2482	27.654	14.2188	25.7511	10.5809	17.4203	47.1508	48.6186	36.7981	15.4728	23.5219	10.4302	60.3417	28.5338	17.1478	23.1551	10.2419	31.815	18.2959	16.8604	12.1463	38.2482	19.71	35.1086	33.3945	43.4702	34.0034	AT1G17840	ABCG11,ATWBC11,COF1,DSO,WBC11	-	white-brown complex homolog protein 11
PGSC0003DMG400016235	6.74249	13.3277	7.39029	3.38089	13.3929	3.74454	9.52704	6.69644	7.05204	5.23902	7.96438	8.18054	9.82238	7.02854	5.03888	9.97452	6.07422	7.11158	13.2395	14.7174	8.17482	8.51198	8.94729	11.1836	10.5614	9.2794	17.344	AT1G65295	--	-
PGSC0003DMG400016240	13.622	23.045	13.484	0.563481	12.821	13.0652	11.6262	10.5796	17.18	16.0971	15.895	8.2828	17.6216	10.3155	13.9057	13.43	7.31567	13.561	14.4364	13.8911	20.3791	15.946	13.8316	12.7014	16.8469	16.0311	18.333	AT1G65590	ATHEX1,HEXO3	-	beta-hexosaminidase 3
PGSC0003DMG400016247	171.742	103.933	107.483	29.7518	128.591	26.2118	52.3987	28.5689	44.1878	85.5888	40.9693	49.799	100.335	80.1813	122.886	194.824	43.761	91.011	104.255	77.8214	91.9523	199.53	99.6737	62.1889	65.378	140.555	158.34	AT3G02630	--	-	Plant stearoyl-acyl-carrier-protein desaturase family protein
PGSC0003DMG400016249	0.246677	0	0	0	2.62138	0.0407016	0.0403688	0	0	0	0.303726	0.0340856	0.234564	0.0349679	0	2.27989	0	0.0287918	2.8824	0	0	0.371702	0	0.758889	0.0427587	0	0.456422	AT1G65450	--	-	HXXXD-type acyl-transferase family protein
PGSC0003DMG400016252	9.75743	8.06575	5.09974	4.16976	3.66994	2.19788	3.91577	1.58496	2.66327	7.51922	8.9768	5.31735	3.78235	2.41278	2.8124	2.74299	3.99036	5.15374	5.44725	5.39637	10.8418	2.60192	3.89013	4.2338	5.9007	5.68738	3.95566	AT1G51190	PLT2	AP2	Integrase-type DNA-binding superfamily protein
PGSC0003DMG400007427	19.2682	15.4017	16.4661	36.4009	20.8281	21.1648	24.2616	29.2821	24.232	17.5358	11.0691	26.6549	19.9966	23.988	20.4289	17.6692	16.2718	20.9893	20.1524	19.0035	18.118	18.3249	17.5488	21.2089	17.4455	13.3038	14.7957	AT3G05410	--	-	Photosystem II reaction center PsbP family protein
PGSC0003DMG400007424	28.5597	51.4287	59.7706	8.903	54.8584	71.7975	56.5971	71.0061	62.2305	66.6957	96.4499	49.4241	58.8756	52.7315	56.8729	47.4858	61.0082	53.7832	48.0726	49.1096	73.0226	47.8752	56.9687	62.3887	69.3546	60.7984	50.815	AT2G39130	--	-	Transmembrane amino acid transporter family protein
PGSC0003DMG400031065	9.0174	8.71869	4.0625	1.57775	10.7238	2.48279	2.09918	1.03022	3.82611	5.67334	2.76728	5.48778	3.1373	1.25884	1.28901	2.1374	3.14795	1.55476	9.40444	4.75087	6.26157	0.780575	6.26742	6.59035	2.26621	3.62529	6.31384	AT3G54920	PMR6	-	Pectin lyase-like superfamily protein
PGSC0003DMG400031063	148.143	123.636	202.952	24.2297	166.434	290.609	202.45	249.789	254.249	219.767	175.689	167.019	251.072	243.027	260.772	242.523	240.043	230.824	154.819	142.475	172.164	245.175	225.498	196.313	189.763	189.147	187.209	AT5G58330	--	-	lactate/malate dehydrogenase family protein
PGSC0003DMG400027333	0.438536	0.115225	0.302527	0	1.8588	0.162806	0.32295	0.554735	0.675195	0.352887	0.168737	0.170428	0.439808	0.209807	0.0390611	0.0356233	0.84241	0.547045	1.34349	1.5492	0	0.0743404	0.0432236	1.59766	0.256552	0.432374	2.73853	AT2G36690	--	-	2-oxoglutarate (2OG) and Fe(II)-dependent oxygenase superfamily protein
PGSC0003DMG400027327	4919.06	4011.29	1793.98	1135.81	2718.33	1815.82	2459.99	3142.93	1922.58	1913.87	2138.94	2427.34	2293.72	2207.52	1767.43	2556.22	1209.08	2140.47	2305.5	2261.7	2157.78	2221.89	2439.89	2210.36	1337.58	2156.18	2324.67	AT3G52180	ATPTPKIS1,ATSEX4,DSP4,SEX4	-	dual specificity protein phosphatase (DsPTP1) family protein
PGSC0003DMG400019478	0.712621	0.69135	1.77194	1.35235	1.19154	1.38385	3.26987	1.8227	1.35039	2.41592	1.58613	2.48825	1.02622	0.944132	1.24995	1.38931	4.34506	1.58355	4.61673	3.56315	1.76831	0.966426	1.33993	4.67316	0.555863	0.798228	9.69897	AT1G66950	ATPDR11,PDR11	-	pleiotropic drug resistance 11
PGSC0003DMG400023969	13.2931	12.7516	7.00133	2.47932	12.249	4.63998	7.95265	6.10209	6.5644	6.54199	7.08694	6.57852	8.26839	6.71383	5.97634	8.05086	4.92145	6.93883	11.6273	12.1354	7.4501	5.98441	5.01394	10.6244	10.0483	7.74947	8.9763	AT3G54290	--	-
PGSC0003DMG400028660	9.40112	9.17959	5.70479	0.338089	5.09978	3.21542	6.21679	7.40968	6.30182	3.01312	2.86853	1.12482	17.3871	5.35008	14.2573	27.8218	5.89687	9.41493	6.74188	2.24634	5.59482	38.6942	7.90992	11.1037	5.04552	30.9979	16.8496	--	--	-
PGSC0003DMG400003977	82.39	51.6208	49.2686	91.5093	47.0419	13.9606	36.6952	30.1538	37.6234	37.6504	32.8699	46.4586	34.6276	36.4015	30.8973	37.8319	34.0511	38.6674	59.2113	43.5325	40.5262	38.4712	34.9679	45.9327	36.4304	40.9425	42.2951	AT2G44820	--	-
PGSC0003DMG400006025	25.161	97.5187	29.9934	18.4258	17.7301	11.1522	50.5014	30.5897	28.7708	20.3046	39.7881	13.532	49.0533	16.0502	16.015	20.3409	7.58169	23.4653	24.6225	28.6085	39.0188	24.1606	31.2939	42.4578	39.5945	41.0422	36.0954	AT1G77330	--	-	2-oxoglutarate (2OG) and Fe(II)-dependent oxygenase superfamily protein
PGSC0003DMG400006021	0.109634	0.23045	0.0864362	0	0.381292	0.0407016	0.0403688	0.0792479	0.0375108	0.244307	0.0337474	0.102257	0.263885	0	0.429672	0	0.133012	0.0575837	0.0488542	0.10328	0.0579775	0.0743404	0.0432236	0.079883	0.0427587	0	0.0760703	AT1G77380	AAP3,ATAAP3	-	amino acid permease 3
PGSC0003DMG400006020	3.83719	8.3346	4.75399	0.0563481	5.91003	3.05262	4.19835	2.57556	4.12619	4.61468	5.23084	3.10179	5.60022	4.16118	5.46855	4.16793	4.61109	3.71415	6.6686	6.45499	4.1164	4.8693	3.71723	3.43497	7.95311	3.99114	7.18865	AT1G44110	CYCA1;1	-	Cyclin A1;1
PGSC0003DMG400009213	169.056	284.682	256.499	88.0157	270.527	223.818	230.021	188.333	214.299	275.551	243.993	204.104	222.308	183.302	157.611	175.908	232.904	202.176	249.963	279.475	206.951	164.255	163.645	224.192	259.802	243.892	286.291	AT1G22710	ATSUC2,SUC2,SUT1	-	sucrose-proton symporter 2
PGSC0003DMG400009211	18.1718	26.1177	8.03857	4.90228	7.10157	4.31436	16.9953	5.38886	5.77667	10.7495	22.7457	6.1354	8.79616	8.77693	7.34348	4.84477	5.54217	11.6031	10.6258	10.5862	15.2771	5.94724	13.7883	7.82854	24.2014	16.8958	11.1063	AT3G30280	--	-	HXXXD-type acyl-transferase family protein
PGSC0003DMG400009207	5.45429	2.72699	6.6988	13.2982	7.05391	3.58174	5.61126	4.04164	3.52602	5.75478	3.91469	8.86225	3.48914	4.37098	4.33578	6.16283	6.38458	5.44166	7.206	3.87299	4.29033	4.31175	5.83519	4.95275	3.50621	4.55655	4.48815	AT3G06240	--	-	F-box family protein
PGSC0003DMG400027788	1.15116	3.49516	6.82846	4.50785	6.76794	1.95367	4.48094	2.37744	4.61383	3.23028	1.41739	3.91984	1.96448	2.20298	2.61709	5.16538	3.63566	2.53368	7.71897	5.78367	3.82651	1.3753	2.24763	5.71164	4.10483	1.0643	3.53727	AT1G21830	--	-
PGSC0003DMG400006547	40.8387	36.1038	28.3943	72.52	29.9314	20.5136	35.686	25.0423	27.0078	16.6671	24.7031	28.5637	26.6817	28.6387	26.8349	28.4986	24.4299	26.7764	29.5812	46.1661	24.9593	27.8033	22.4331	23.7652	30.5725	21.3193	25.94	AT1G22030	--	-
PGSC0003DMG400006550	45.7174	103.971	74.1622	35.2739	58.433	26.3746	84.1286	43.0712	60.9926	66.4514	72.7255	40.5959	67.144	47.9409	32.1082	50.7276	31.9672	58.8793	53.4954	78.3894	90.039	49.6222	53.727	63.2674	82.0967	66.9514	59.1067	AT1G77690	LAX3	-	like AUX1 3
PGSC0003DMG400014092	63.0396	76.0485	84.0592	431.852	68.1083	44.9345	96.4007	67.6381	77.2348	60.208	64.8624	65.3761	59.3741	65.7396	58.0447	62.5189	68.7229	61.6145	70.228	85.8514	76.4723	60.3644	75.0794	90.7471	72.476	71.2751	71.9625	AT4G08230	--	-	glycine-rich protein
PGSC0003DMG402000914	7.61957	17.2453	6.26662	2.47932	8.53141	11.8035	12.8776	20.0893	14.2916	6.24339	17.6161	7.22614	14.0445	16.8545	11.3668	8.33585	7.67037	11.8334	8.62277	6.63573	8.26179	15.0168	10.3304	16.8553	13.6828	17.3615	18.6372	--	--	-
PGSC0003DMG400000919	358.421	547.242	972.191	634.761	679.558	461.596	537.43	589.406	733.487	423.709	489.877	202.877	817.046	394.507	506.075	567.586	431.225	527.466	361.35	685.933	357.779	507.597	691.362	466.517	623.251	876.821	479.319	AT4G08300	--	-	nodulin MtN21 /EamA-like transporter family protein
PGSC0003DMG400027617	8.57886	54.4246	9.42154	9.35378	13.2499	9.89048	20.2651	11.5306	12.191	6.08052	17.0424	4.63564	15.7451	12.3437	9.45278	12.0763	6.16289	15.8067	16.1952	9.86323	13.2189	10.2962	13.0103	23.4457	26.5959	26.3083	23.5438	AT4G25250	--	-	Plant invertase/pectin methylesterase inhibitor superfamily protein
PGSC0003DMG400013929	0	0.192042	0.0864362	0	0.238308	0	0.444057	0.19812	0	0.0271452	0.134989	0.0340856	0.0293205	0	0.0390611	0.0356233	0.0443374	0.115167	0.635105	0.0516399	0	0.148681	0	0.0399415	0	0.0332595	0	AT5G07990	CYP75B1,D501,TT7	-	Cytochrome P450 superfamily protein
PGSC0003DMG400013928	7.81142	6.75986	6.4395	2.87375	7.67351	3.74454	6.78196	2.49631	3.97615	7.60065	4.28591	20.7922	5.24838	2.44775	1.48432	5.02288	5.18747	2.59127	12.7754	7.82345	6.4355	6.05875	5.53262	6.98977	2.95035	4.1907	8.55791	AT5G47850	CCR4	-	CRINKLY4 related 4
PGSC0003DMG400023282	19.8164	18.7817	36.0439	15.8902	56.4789	43.2251	28.2985	24.4083	31.7717	46.0111	32.9037	33.1994	24.336	25.7713	25.585	21.3384	48.106	26.8628	36.3231	33.0496	36.1489	22.5252	30.6888	40.8202	25.6552	29.4347	45.7183	AT1G72180	--	-	Leucine-rich receptor-like protein kinase family protein
PGSC0003DMG400006302	2.54899	3.76402	2.07447	1.4087	2.76437	5.00629	6.17643	9.19275	8.17736	1.19439	7.72814	1.73836	4.92585	6.53899	5.97634	1.95928	5.49783	1.72751	2.85797	2.53036	1.97123	3.23381	2.76631	4.35363	4.40414	3.45899	3.19495	AT1G53920	GLIP5	-	GDSL-motif lipase 5
PGSC0003DMG400026729	0.657804	1.34429	1.68551	0.0563481	1.62049	4.31436	2.34139	4.4775	3.03838	2.38878	1.65362	1.70428	3.34254	3.14711	3.67174	3.38421	2.57157	3.08073	2.10073	0.981159	2.11618	3.38249	2.89598	2.07696	1.92414	2.29491	2.01586	AT1G35340	--	-	ATP-dependent protease La (LON) domain protein
PGSC0003DMG400031185	3.75497	4.1481	3.24136	2.47932	3.33631	0.814031	4.19835	3.6454	2.62576	3.14884	3.44223	1.84062	2.96137	2.48272	2.8124	2.42238	0.753735	4.11723	1.90532	3.56315	2.78292	3.60551	3.28499	3.35509	2.77931	3.02662	2.92871	AT3G46530	RPP13	-	NB-ARC domain-containing disease resistance protein
PGSC0003DMG400031183	11.7583	28.8062	23.5971	8.84665	12.106	13.5536	26.7241	17.593	20.4059	16.64	26.2217	11.7936	17.4164	10.8051	7.46066	11.6488	8.11374	11.6895	16.757	15.6727	19.8863	9.62709	18.0242	18.9323	17.9159	18.9579	15.9367	AT4G09990	--	-	Protein of unknown function (DUF579)
PGSC0003DMG400031182	29.5464	27.6156	32.889	38.0913	24.4504	31.5844	34.0713	32.9671	33.2721	33.1714	28.8877	29.1773	32.3699	36.1568	32.655	31.776	27.7995	33.2546	27.8469	30.2094	30.873	36.5012	34.6221	30.7949	23.7738	30.9646	26.5866	AT4G09970	--	-
PGSC0003DMG400018779	4.46759	13.2893	9.85373	0.845222	11.8201	2.88981	4.72315	5.42848	5.62663	8.27928	7.79564	7.12389	7.47674	4.23111	4.33578	7.90837	4.34506	7.02521	12.2624	10.6378	9.85617	6.57913	12.1458	6.31076	2.77931	9.64526	9.39469	AT1G76690	ATOPR2,OPR2	-	12-oxophytodienoate reductase 2
PGSC0003DMG400002188	12.142	29.344	9.89694	6.25464	4.28954	5.73892	21.3147	7.68704	7.9523	5.99909	16.8062	4.36295	12.168	11.5744	5.07794	3.95419	4.30073	12.2077	12.3845	10.328	12.0883	7.17385	8.25571	15.697	27.8787	13.9357	12.7037	AT5G13870	EXGT-A4,XTH5	-	xyloglucan endotransglucosylase/hydrolase 5
PGSC0003DMG400028026	100.096	68.8661	81.7254	192.26	84.1703	129.919	107.179	120.734	118.347	78.7753	65.0312	97.587	101.302	106.337	98.2386	98.8903	97.8969	90.4927	83.1743	83.3727	88.9084	104.857	99.8033	88.9498	75.1698	75.8649	71.6583	AT5G13400	--	-	Major facilitator superfamily protein
PGSC0003DMG400015911	1.09634	1.22907	0.432181	0	2.90735	1.26175	1.04959	1.46609	0.750217	1.1401	0.978673	1.22708	0.967578	1.084	1.32808	1.46055	0.709398	1.00771	0.488542	1.23936	0.985617	0.854915	0.907696	0.639064	0.470345	1.16408	1.36927	AT4G29090	--	-	Ribonuclease H-like superfamily protein
PGSC0003DMG400026863	29.4367	40.2519	29.4747	1.85949	46.8036	30.2413	22.9295	37.9597	28.0206	36.5374	29.6977	35.7558	31.285	25.6314	31.8738	31.3129	25.0063	32.2181	22.8394	39.5562	29.4526	33.0072	33.5848	29.8363	21.5076	28.3371	36.4377	AT5G42400	ATXR7,SDG25	-	SET domain protein 25
PGSC0003DMG400001006	180.238	194.384	174.817	48.9102	194.221	157.189	144.884	183.934	153.607	214.908	192.799	168.587	185.394	128.297	144.331	167.429	123.79	156.541	153.353	156.856	194.167	160.65	209.375	157.889	131.184	190.045	175.152	AT5G49900	--	-	Beta-glucosidase, GBA2 type family protein
PGSC0003DMG400001003	1.06893	1.95882	0.345745	1.23966	1.42985	0.407016	0.242213	0.475487	0.675195	1.05866	0.472463	0.30677	0.645052	0.279743	0.312488	1.10432	0.133012	0.575837	0.806095	0.2582	1.18854	0.929256	0.907696	1.11836	0.342069	1.16408	1.14106	AT4G10040	CYTC-2	-	cytochrome c-2
PGSC0003DMG400017807	0	0	1.33976	0.394437	0.428954	0.732628	0.0403688	0.277368	0.0375108	1.00437	0.303726	0.204513	0.0879616	0.139871	0.312488	0.391856	0.354699	0.0287918	1.49005	0.20656	1.01461	0.0371702	0.518683	0.239649	0.684139	0.232817	0.494457	AT4G32480	--	-	Protein of unknown function (DUF506)
PGSC0003DMG402008783	19.8986	14.7104	12.5332	9.63553	25.3083	14.5712	13.0795	19.3761	20.9686	22.7477	11.8116	29.2454	21.316	14.162	18.2806	18.6666	11.5277	16.5265	11.212	20.2945	21.5966	17.47	22.3034	17.8539	10.7752	10.0776	21.0715	ATCG01100	--	-	NADH dehydrogenase family protein
PGSC0003DMG400032801	0.465945	1.45952	1.64229	0	2.52606	1.83157	0.363319	0.356615	1.7255	1.41155	0.236231	1.56794	0.498449	0.384646	1.17183	1.0687	1.55181	0.115167	2.02745	2.11724	0.608763	1.82134	0.561907	1.27813	1.79586	0.066519	1.93979	AT1G33440	--	-	Major facilitator superfamily protein
PGSC0003DMG400006667	8.63368	7.95052	4.49468	2.31027	9.77061	4.11086	6.78196	6.06246	5.43907	6.67772	5.7033	7.53291	6.09867	4.54582	6.67944	5.98471	5.54217	7.28434	8.40293	7.95255	6.34853	7.88009	4.66815	6.71017	7.56829	8.78051	9.92718	AT3G59420	ACR4,CR4	-	crinkly4
PGSC0003DMG402008665	2.27491	3.99446	4.88364	3.49358	4.05123	7.40768	8.19487	9.03426	9.49024	5.70049	5.7708	2.69276	8.00451	6.18931	6.95287	3.38421	8.55711	5.24011	5.59381	6.19679	5.47887	3.90287	4.27914	4.79298	7.44001	6.28605	2.7005	AT5G06570	--	-	alpha/beta-Hydrolases superfamily protein
PGSC0003DMG400008650	26.5314	34.8748	29.734	16.4536	12.249	23.1185	7.99302	17.7515	25.8075	21.4718	2.12608	25.0188	29.8483	10.9449	34.569	15.1399	22.8337	11.3728	14.6563	26.1298	41.3959	6.46762	30.9481	8.86702	2.82207	6.11975	7.18865	AT3G12900	--	-	2-oxoglutarate (2OG) and Fe(II)-dependent oxygenase superfamily protein
PGSC0003DMG400022058	19.3778	24.5813	30.2527	46.7689	29.0259	64.919	56.7585	83.0914	49.8144	41.6407	82.1073	23.8599	52.5424	58.711	70.2708	42.3205	133.943	74.3405	33.2942	25.2519	22.4953	62.4088	54.3321	49.887	120.579	55.9758	56.9006	AT1G51140	--	bHLH	basic helix-loop-helix (bHLH) DNA-binding superfamily protein
PGSC0003DMG400013609	0.931889	1.15225	0.605053	0.225392	1.28686	0.651225	0.121106	0	0.637684	0.67863	0.236231	0.61354	0.410488	0.0349679	0.585916	0.142493	0.665061	0.662212	0.659532	0.619679	0.840673	0.408872	0.432236	0.159766	0.213793	0.0997785	0.570528	AT3G57670	NTT,WIP2	C2H2	C2H2-type zinc finger family protein
PGSC0003DMG400032510	31.2457	29.6128	14.262	5.35307	21.3524	12.2105	11.9895	11.0947	17.0674	7.84496	15.4225	10.2938	18.5306	11.2597	13.2417	15.7811	7.22699	12.582	19.8837	25.7425	9.39235	19.0683	12.8374	14.5387	10.3048	15.7983	22.4407	AT5G21105	--	-	Plant L-ascorbate oxidase
PGSC0003DMG400009452	0.712621	1.65156	0.994016	0.169044	1.42985	0.52912	1.45328	0.871727	1.27537	0.78721	0.911179	1.12482	1.52467	0.279743	0.234366	0.712466	0.266024	0.403086	2.76026	1.78158	0.637752	0.520383	0.648354	0.958596	1.06897	1.19734	1.2932	AT5G12300	--	-	Calcium-dependent lipid-binding (CaLB domain) family protein
PGSC0003DMG400009447	2.27491	1.8436	2.80918	1.29601	1.28686	3.05262	3.1084	3.32841	3.56353	3.61031	4.35341	2.96545	2.9907	3.42685	3.78892	1.81679	2.26121	3.71415	1.88089	3.45987	5.30494	2.67626	3.71723	3.47491	5.85794	4.357	2.51032	AT2G26530	AR781	-	Protein of unknown function (DUF1645)
PGSC0003DMG400031242	65.6708	72.3613	81.8983	128.586	73.1605	32.2763	74.8034	57.0188	61.6303	60.208	58.0117	63.6037	65.9419	62.3827	56.6385	67.4705	62.8704	63.3996	67.028	79.0091	75.3707	58.2829	64.9651	78.6848	70.8939	66.8849	68.0449	AT3G57090	BIGYIN,FIS1A	-	Tetratricopeptide repeat (TPR)-like superfamily protein
PGSC0003DMG400031240	20.0904	30.1121	20.3125	10.7625	19.2076	8.01821	21.6377	6.6172	15.2669	13.1926	17.7511	11.2823	14.9242	9.86094	9.45278	12.3969	10.5523	13.5034	22.8149	24.0384	18.6977	12.2662	12.7077	15.1778	27.3656	15.2661	22.1745	AT3G20060	UBC19	-	ubiquitin-conjugating enzyme19
PGSC0003DMG401010918	0.657804	0.192042	0.561835	0	0.333631	0.0814031	0.161475	0.0396239	0.187554	0.407178	0.0337474	0.545369	0.0293205	0	0.0390611	0.284986	0.532048	0.143959	0.415261	0.2582	0.782696	0.0371702	0.345789	0.51924	0.384828	0.066519	0	AT1G48120	--	-	hydrolases;protein serine/threonine phosphatases
PGSC0003DMG400007365	2.27491	5.49239	7.04455	4.4515	13.4882	5.98313	8.03339	4.75487	6.03925	6.56914	5.09585	5.38552	4.63265	4.0213	3.55456	6.19845	7.98073	3.57019	6.20449	7.90091	4.66719	5.27817	3.45789	9.46614	4.91725	4.92241	7.94935	AT1G51355	--	-
PGSC0003DMG400007358	2.13786	2.18927	3.71676	3.60628	4.76615	2.15718	3.7543	2.73405	3.26344	2.76881	3.30724	2.45416	2.31632	3.07717	2.18742	1.46055	4.96579	3.77173	3.22438	5.73203	2.92786	1.56115	2.93921	3.2752	3.84828	2.52772	5.21082	AT1G51340	--	-	MATE efflux family protein
PGSC0003DMG400007359	53.8303	72.0156	77.0146	73.9287	54.8584	95.7708	87.3177	100.843	118.572	89.3077	71.1732	62.1039	110.187	51.2629	60.3103	64.0507	105.213	58.9657	65.7578	54.7383	79.3132	47.5407	112.468	87.5917	75.1698	81.0202	56.3301	AT5G12860	DiT1	-	dicarboxylate transporter 1
PGSC0003DMG400007362	1.50747	2.72699	2.20412	1.57775	1.95412	1.54666	1.65512	2.13969	1.50043	1.3844	3.03726	2.93136	2.58021	2.34285	2.85146	2.03053	2.39422	3.08073	2.54042	1.65248	2.34809	1.70983	2.03151	1.27813	3.67725	1.5632	1.78765	AT3G18830	ATPLT5,ATPMT5,PMT5	-	polyol/monosaccharide transporter 5
PGSC0003DMG400000440	100.343	119.411	75.2427	37.1334	113.053	38.9107	67.0122	55.0773	62.7932	67.1843	90.9829	70.9662	64.2413	69.3762	70.1927	75.4145	81.5808	81.74	92.1635	83.9407	68.2974	78.1318	76.8516	73.3726	92.7436	91.6632	106.727	AT2G28840	XBAT31	-	XB3 ortholog 1 in Arabidopsis thaliana
PGSC0003DMG400000444	6.1121	10.6775	11.2799	0.507133	20.4468	14.2048	14.6942	16.1666	13.5789	12.3782	12.3853	11.6232	14.6309	25.002	26.874	17.4198	15.3407	20.4998	17.099	10.044	8.4937	22.0791	8.12604	17.774	13.3835	13.6697	24.9511	AT5G02500	AT-HSC70-1,HSC70,HSC70-1,HSP70-1	-	heat shock cognate protein 70-1
PGSC0003DMG400000448	2.87789	3.57197	7.77926	0.169044	4.3372	3.01192	4.76352	4.75487	5.06396	6.21625	2.83478	2.45416	5.51226	2.90233	3.43737	4.31042	2.17253	3.45502	2.8824	2.99512	5.27595	3.08513	4.14947	3.99415	2.95035	6.31931	6.8083	AT3G45010	scpl48	-	serine carboxypeptidase-like 48
PGSC0003DMG400000456	60.7373	78.6986	75.7613	89.2554	56.05	93.0438	146.256	160.834	166.248	65.3656	43.0279	72.8409	146.896	106.407	92.3013	121.725	74.3538	92.1627	61.9472	60.6253	89.3723	118.053	100.063	107.722	61.7008	65.3549	64.4696	AT3G44890	RPL9	-	ribosomal protein L9
PGSC0003DMG400000457	44.7855	50.891	57.869	24.0043	77.1164	130.448	79.4862	95.6522	101.317	84.3401	81.8711	95.985	81.2179	118.017	107.066	90.2338	98.8723	105.465	81.7331	63.7237	73.0516	84.8596	60.0376	83.1183	89.4512	69.0135	82.4602	AT3G44880	ACD1,LLS1,PAO	-	Pheophorbide a oxygenase family protein with Rieske [2Fe-2S] domain
PGSC0003DMG401000463	7.92106	5.49239	9.94016	1.12696	9.9136	12.3326	10.4959	12.0457	12.116	12.0525	9.85423	9.40762	10.8779	12.3786	11.7574	9.72516	13.3899	10.9697	9.28231	10.6378	9.94313	11.7458	11.3246	9.98538	9.44967	7.78273	9.09041	AT5G22830	ATMGT10,GMN10,MGT10,MRS2-11	-	magnesium (Mg) transporter 10
PGSC0003DMG400000465	4.27573	19.6651	13.3544	0.450785	7.57818	19.4146	45.0112	36.0182	40.8493	14.3055	11.3391	7.26023	57.2044	16.8195	14.4917	17.3485	5.23181	19.4921	10.7235	12.0321	12.929	30.4424	12.9671	32.792	23.9876	22.7162	31.2649	AT5G22810	--	-	GDSL-like Lipase/Acylhydrolase superfamily protein
PGSC0003DMG400026540	4.65945	15.0177	17.4169	12.2275	24.8317	3.78524	11.5858	4.7945	9.97789	8.36072	5.36583	8.58957	10.2035	5.0004	4.76545	17.8829	5.76386	6.62212	17.2944	13.5297	9.18943	5.76138	6.48354	14.4588	11.6304	5.78716	16.203	AT5G22580	--	-	Stress responsive A/B Barrel Domain
PGSC0003DMG400026543	11.676	12.0602	17.4601	85.4801	17.1582	15.6701	11.3033	13.908	15.1169	16.6943	14.8151	17.111	10.8486	15.5607	16.3666	12.6106	20.6169	11.891	14.6563	17.1961	15.335	14.0132	16.2521	13.8996	16.8042	13.4701	10.9541	AT2G36380	ATPDR6,PDR6	-	pleiotropic drug resistance 6
PGSC0003DMG400007408	100.836	69.6727	95.5984	82.9444	100.137	248.849	154.532	161.983	173.338	131.356	114.775	147.897	160.061	202.814	175.697	155.745	169.324	175.889	114.71	87.9944	114.998	164.515	130.665	138.757	127.207	105.998	111.139	AT2G27680	--	-	NAD(P)-linked oxidoreductase superfamily protein
PGSC0003DMG403007406	13.5946	8.14256	18.3245	5.80385	21.4954	11.722	18.8119	15.176	13.2038	22.4491	8.47059	15.5771	16.3902	7.7279	7.34348	12.9669	14.986	6.7085	23.3279	30.261	9.10246	9.7386	13.3561	12.7813	10.3904	14.3681	9.39469	AT4G33790	CER4,FAR3,G7	-	Jojoba acyl CoA reductase-related male sterility protein
PGSC0003DMG400007405	17.0755	23.1218	13.6137	13.4108	8.10246	12.007	45.6975	44.6562	30.4963	13.1111	19.236	8.55548	59.1395	15.246	18.0853	19.7353	9.35519	17.7646	12.5067	12.7292	10.0591	28.8813	20.5312	28.7579	28.0925	32.9602	22.7831	AT4G33790	CER4,FAR3,G7	-	Jojoba acyl CoA reductase-related male sterility protein
PGSC0003DMG400026333	0.0822255	0.9218	0.605053	0.394437	0.810246	0.162806	0.484426	0.118872	0.787728	0.298597	0.539958	0.511284	0.586411	0.244775	0.937465	0.32061	0.576386	0.547045	0.659532	1.18772	0.724718	0.483213	0.0864472	0.878713	0.427587	0.266076	0.684633	AT3G62020	GLP10	-	germin-like protein 10
PGSC0003DMG400019628	5.01576	6.79827	4.5379	7.88873	3.57461	6.26804	8.03339	10.6985	6.71444	2.76881	7.93063	3.95393	7.88723	6.29422	4.21859	4.38166	5.4535	3.8869	4.64115	5.99023	4.05842	7.17385	5.18683	8.86702	6.11449	8.08206	5.74331	AT3G52525	ATOFP6,OFP6	-	ovate family protein 6
PGSC0003DMG400019630	29.1078	32.4166	44.4714	154.112	43.4673	17.8273	33.0217	33.403	33.0095	26.1408	21.6658	37.4941	30.0536	35.5623	31.5223	40.5037	25.228	32.2757	32.5369	46.6309	43.1642	31.9292	36.6536	37.6249	29.589	26.4746	29.173	AT5G22210	--	-
PGSC0003DMG400019631	406.276	286.18	293.969	672.233	296.026	691.804	430.049	485.829	462.359	321.752	229.381	372.044	470.096	444.372	415.532	449.922	385.912	396.55	342.468	280.017	339.864	450.615	367.833	383.279	291.187	267.44	274.956	AT5G40950	RPL27	-	ribosomal protein large subunit 27
PGSC0003DMG400019639	0.0274085	0.115225	0.0432181	0	0.810246	0.0407016	0	0	0.150043	0	0.0337474	0	0.146603	0	0.0390611	0	0	0.0863755	0	0	0.173932	0.0371702	0	0	0	0	0.228211	AT3G44220	--	-	Late embryogenesis abundant (LEA) hydroxyproline-rich glycoprotein family
PGSC0003DMG400019635	58.5446	49.854	157.271	125.882	170.39	162.643	105.686	129.967	123.036	212.031	201.505	174.518	98.6929	152.425	158.666	111.145	276.71	146.234	148.981	148.878	143.001	105.563	158.76	130.689	208.919	133.67	139.133	AT4G32980	ATH1	TALE	homeobox gene 1
PGSC0003DMG400008065	41.6883	34.4139	78.0087	48.1213	143.7	112.173	62.0468	52.9376	78.1351	100.627	36.7171	119.231	48.5548	56.7179	67.185	75.2008	94.9707	56.288	121.476	124.814	51.2231	55.2721	46.1628	99.9736	44.5545	53.0157	113.269	AT5G60450	ARF4	ARF	auxin response factor 4
PGSC0003DMG400008063	8.98999	20.51	12.6629	6.14194	15.49	4.35507	6.3379	3.60578	12.2285	7.11204	6.51324	9.16902	9.5585	5.69976	4.29672	6.69718	4.12338	5.70078	16.1219	9.39847	9.94313	4.53477	5.53262	5.35216	5.85794	7.1508	11.7529	AT5G03170	ATFLA11,FLA11	-	FASCICLIN-like arabinogalactan-protein 11
PGSC0003DMG400008059	95.8201	73.6672	57.1343	55.6719	78.9275	51.5282	75.6915	71.4023	57.4291	61.5653	79.8125	72.8409	62.6873	60.7741	52.6152	67.5418	60.2545	66.941	71.718	79.5771	65.1667	54.1942	66.6508	85.9941	59.9477	81.1532	81.091	AT3G53400	--	-
PGSC0003DMG400008057	1.89119	2.22768	1.21011	0.0563481	5.24277	1.18035	1.53401	0.832103	1.16284	0.868646	0.809937	1.67019	0.996898	0.279743	0.585916	2.42238	2.34988	0.460669	3.63964	2.01396	0.782696	0.408872	0.432236	2.63614	0.0427587	0.498893	4.90654	AT2G27990	BLH8,PNF	TALE	BEL1-like homeodomain 8
PGSC0003DMG400019677	24.8321	28.1917	65.6915	4.39515	49.711	24.2581	29.5096	40.456	31.2465	76.658	29.2927	46.186	29.4671	38.7444	32.8504	47.4858	21.6366	28.1872	39.7918	24.2708	89.5752	20.2578	53.727	39.7019	21.7214	52.3505	45.2619	AT1G07940	--	-	GTP binding Elongation factor Tu family protein
PGSC0003DMG400040538	1.78155	1.45952	3.54388	15.8902	2.85969	1.01754	5.89384	1.06985	3.22593	5.89051	0.674947	10.6347	4.69129	1.8533	3.28113	5.45036	3.63566	2.27456	5.15412	2.65946	3.13078	5.50119	4.23591	2.1169	2.00966	3.05988	1.10302	AT1G76650	CML38	-	calmodulin-like 38
PGSC0003DMG400002991	8.57886	4.34014	7.90891	10.03	5.05212	7.774	8.8004	9.272	5.66414	8.82219	8.57183	6.68077	5.86411	9.65113	7.30442	5.30787	9.4882	8.60876	6.76631	7.64271	6.02966	5.46402	8.42861	7.26936	9.57794	9.7783	5.17278	AT2G27180	--	-
PGSC0003DMG400002988	0	0.0768166	0.0864362	0	4.19421	0.122105	0.403688	0.118872	0	0.162871	0	0.204513	0.205244	0	0.0390611	0.42748	0.620723	0.230335	1.39235	0.2582	0	0.669064	0.0432236	1.31807	0	0	1.06498	AT1G08465	YAB2	YABBY	Plant-specific transcription factor YABBY family protein
PGSC0003DMG400002984	87.1591	55.9993	57.264	91.0022	45.8504	20.0659	54.2153	48.3808	46.8886	41.7764	49.5411	47.5153	46.8542	44.5141	43.0062	51.3332	42.1648	44.1667	56.9152	58.2757	54.6438	47.1318	45.8603	51.1251	51.2249	48.6254	48.647	AT5G22080	--	-	Chaperone DnaJ-domain superfamily protein
PGSC0003DMG400027400	0.19186	0.384083	0.388963	1.80314	1.71582	2.07578	3.06803	0.950974	1.95056	0.841501	0.944926	0.545369	2.08176	0.839229	1.09371	2.31551	1.24145	1.35322	1.46563	1.13608	0.811684	1.747	0.95092	3.15538	2.22345	0.964526	2.35818	AT3G43720	--	-	Bifunctional inhibitor/lipid-transfer protein/seed storage 2S albumin superfamily protein
PGSC0003DMG400027399	0.356311	0.345675	0	0	0.285969	0.0814031	0	0	0.0750217	0.271452	0	0.102257	0.117282	0.0349679	0	0.10687	0.0443374	0.0287918	0.0244271	0	0	0.0743404	0.0432236	0.239649	0.0427587	0.066519	0.266246	AT4G10950	--	-	SGNH hydrolase-type esterase superfamily protein
PGSC0003DMG400025385	5.83801	7.91211	7.90891	7.3816	9.53231	2.5235	6.74159	3.48691	4.12619	6.24339	8.70682	3.44264	4.22216	5.07034	4.21859	4.63103	5.0988	5.06736	9.11132	6.35171	5.68179	4.34892	4.88427	7.26936	7.61105	6.01997	6.2758	AT3G45600	TET3	-	tetraspanin3
PGSC0003DMG400025386	0.712621	2.57336	1.68551	0.225392	2.95501	1.95367	1.37254	1.38684	1.42541	2.5245	1.61987	1.15891	2.40428	1.15394	1.4062	1.95928	1.37446	2.18818	1.80761	2.8402	1.62337	1.93285	0.95092	0.998538	1.41104	1.52994	1.17909	AT5G35810	--	-	Ankyrin repeat family protein
PGSC0003DMG400015543	7.94847	17.1301	3.54388	1.85949	2.76437	1.42455	3.8754	3.60578	2.70078	2.60594	7.82939	1.87471	4.33944	5.7697	2.85146	3.84732	1.68482	6.16145	4.61673	2.99512	5.85572	4.31175	6.69966	4.59327	5.6869	6.21953	5.47706	AT5G60010	--	-	ferric reductase-like transmembrane component family protein
PGSC0003DMG400015545	24.6128	20.9709	15.1263	64.1805	15.204	4.59928	18.3274	9.03426	10.9532	8.87648	12.7902	10.2598	14.1325	11.0498	8.74968	11.5776	8.51278	9.93318	20.6409	24.813	15.509	10.6679	11.5407	16.4958	21.5931	13.7029	16.8496	AT3G46320	--	-	Histone superfamily protein
PGSC0003DMG400015548	62.0803	22.2384	83.7999	9.80457	102.234	29.5493	16.0668	8.83614	25.6574	41.9665	32.8362	92.5424	14.0739	11.0848	24.8819	30.0304	27.3562	16.7856	104.108	123.6	54.1799	9.96162	34.406	33.8704	10.1766	26.7074	31.7594	AT5G06720	ATPA2,PA2	-	peroxidase 2
PGSC0003DMG400015554	2.49417	3.30312	2.42021	0.450785	3.57461	2.6863	5.57089	1.46609	1.68799	3.01312	2.80103	22.1556	1.72991	2.37781	1.32808	1.24682	2.70458	2.8216	8.1098	2.78856	2.37708	3.34532	2.11796	1.27813	1.53931	2.42794	1.74962	AT2G39380	ATEXO70H2,EXO70H2	-	exocyst subunit exo70 family protein H2
PGSC0003DMG400015565	79.3202	83.4229	53.0718	231.14	54.9061	26.0897	66.0837	39.1484	47.2262	35.9131	51.431	40.0165	51.1057	39.7934	36.3658	47.9133	34.4945	44.0515	57.7213	59.3085	53.3683	41.8908	44.6932	60.3916	71.1504	55.6764	54.2382	AT5G02560	HTA12	-	histone H2A 12
PGSC0003DMG400015392	42.3187	47.0118	49.0093	19.2147	40.9413	130.978	93.0501	104.29	95.3901	66.2071	59.8341	56.4116	99.2794	95.8119	79.7627	75.3789	74.7528	81.2218	49.6603	37.4389	69.457	83.2241	67.1263	73.053	61.7863	60.1332	52.5646	AT1G78630	emb1473	-	Ribosomal protein L13 family protein
PGSC0003DMG400015390	1.53488	3.37993	3.75997	3.49358	2.62138	1.70947	3.99651	4.08127	2.28816	4.42467	3.34099	3.88576	2.34564	1.71343	1.36714	1.35369	1.19711	2.38972	3.22438	3.30496	2.78292	1.747	3.80368	2.5962	1.58207	3.59203	1.67355	AT1G53380	--	-	Plant protein of unknown function (DUF641)
PGSC0003DMG400015377	1.06893	1.49792	0.388963	0.0563481	1.38218	0.488419	0.444057	0.237744	0.862749	0.434323	0.573705	0.374941	0.55709	0.419614	0.468733	0.569973	0.443374	0.287918	1.19693	0.619679	0.666741	0.520383	0.864472	0.679006	0.855174	0.631931	1.02695	AT3G15030	MEE35,TCP4	TCP	TCP family transcription factor 4
PGSC0003DMG400015371	39.1393	26.4249	9.42154	20.0599	13.7265	6.59365	11.9895	6.65682	11.0657	11.7539	13.8364	7.94194	11.523	8.8119	8.63249	8.2646	9.79856	13.0715	21.5691	15.492	14.2914	10.3705	10.8924	14.5787	18.1724	15.4989	16.4312	AT3G15095	--	-
PGSC0003DMG400015367	16.9933	24.4661	37.5997	109.484	26.6428	11.0708	31.6088	27.7368	23.7069	25.8151	24.973	35.8921	25.9194	32.7649	25.8194	23.0483	28.7306	30.3754	24.9889	29.6413	29.9454	26.8741	25.6316	26.4413	28.4773	27.3061	26.4344	AT5G53940	--	-	Yippee family putative zinc-binding protein
PGSC0003DMG400015365	67.2605	54.4246	69.5811	185.498	106.952	40.783	32.5776	28.8462	53.0778	41.0978	18.0211	87.9749	42.8666	34.0587	44.0218	63.5163	40.1697	26.9204	103.156	119.546	50.7883	41.4076	41.3218	79.923	26.8952	28.3704	63.4046	AT5G53880	--	-
PGSC0003DMG400015364	23.352	19.0121	34.6177	1.46505	34.221	76.4375	49.8555	56.9396	63.7684	38.4647	42.2517	24.0985	58.4358	40.248	56.0526	45.7047	84.3297	37.3718	36.9338	32.3524	25.4521	52.9676	47.2002	39.2625	59.6056	39.7119	44.9576	AT4G27520	AtENODL2,ENODL2	-	early nodulin-like protein 2
PGSC0003DMG400015361	6.02987	3.6872	7.51995	0.619829	12.7733	6.22734	3.79467	2.8133	4.5013	8.49644	2.80103	4.9765	4.51536	2.8324	3.67174	6.7328	8.15808	3.71415	11.7983	8.36567	8.7546	2.86211	3.02565	11.3034	2.86483	4.65633	16.7355	AT3G15355	PFU1,UBC25	-	ubiquitin-conjugating enzyme 25
PGSC0003DMG400015360	95.7653	94.4845	147.46	405.819	116.914	169.441	205.033	223.004	228.516	149.19	127.059	171.485	200.758	259.252	232.96	222.61	251.216	200.132	135.033	120.734	161.09	222.204	191.394	198.11	181.596	142.584	139.817	AT3G15360	ATHM4,ATM4,TRX-M4	-	thioredoxin M-type 4
PGSC0003DMG400015358	175.223	69.6727	73.4275	484.143	79.2135	44.731	78.2751	64.0719	59.7923	65.7999	86.8657	82.0781	56.1488	77.5937	61.4821	62.9107	83.1769	73.8223	94.1177	79.4222	66.6451	63.8956	68.9417	80.0827	87.9974	80.1887	71.8484	AT5G53800	--	-
PGSC0003DMG400015357	4.85131	1.15225	3.67354	1.74679	3.33631	1.87227	3.39098	3.16991	3.52602	3.82747	2.12608	2.79502	3.07866	2.02814	3.16395	6.69718	4.3894	3.65656	1.4412	2.09142	6.29055	7.50838	5.87841	2.43643	3.24966	4.49003	2.24407	AT5G66460	--	-	Glycosyl hydrolase superfamily protein
PGSC0003DMG400015356	11.7034	28.1917	36.26	2.25392	22.9729	108.592	68.3444	97.673	68.9824	35.4788	101.917	30.9838	84.3845	101.547	96.7933	68.1117	81.7138	92.249	29.3125	19.365	23.5678	81.3284	54.3321	64.865	89.5794	78.3927	66.1432	AT5G54190	PORA	-	protochlorophyllide oxidoreductase A
PGSC0003DMG400007793	0.602987	0.0384083	0.0432181	0	1.42985	0.0407016	0.201844	0.0792479	0.300087	0.108581	0	0	0.0293205	0.0699357	0.0390611	0.498726	0.0886747	0	0.0488542	0.2582	0	0	0.216118	0	0.0855174	0	0.0760703	AT3G45140	ATLOX2,LOX2	-	lipoxygenase 2
PGSC0003DMG400007795	6.13951	4.37855	3.50067	11.0442	5.24277	8.66943	10.4151	13.3533	11.966	4.47896	4.18467	3.88576	12.5492	7.97267	6.95287	7.73025	12.8135	7.88896	5.03199	2.99512	6.00067	9.03236	7.30479	8.42766	8.33794	5.4213	6.08563	AT3G58830	--	-	haloacid dehalogenase (HAD) superfamily protein
PGSC0003DMG400007796	0	0	0.0432181	0	25.8802	0	0.242213	0	0.262576	0	0	0	0.762334	0	0.0390611	11.6844	1.15277	0.978923	1.02594	0	0	0.223021	0	0.998538	0	0	3.42317	AT2G42840	PDF1	-	protodermal factor 1
PGSC0003DMG400007816	0.931889	0.614533	0.172872	1.35235	1.00089	0.203508	0.605532	0.396239	0.487641	0.271452	0.404968	1.80654	0.410488	0.454582	0.468733	0.748089	0.532048	0.489461	1.00151	0.516399	0.260899	0.371702	0.778025	0.479298	0.513104	0.598671	0.418387	AT4G30440	GAE1	-	UDP-D-glucuronate 4-epimerase 1
PGSC0003DMG400007823	20.0082	18.5512	24.7207	6.25464	20.3991	29.9156	26.1993	42.9523	30.9464	37.6775	42.0155	23.5872	35.038	35.1427	42.3422	30.3867	32.721	35.5003	22.2287	22.7216	26.8146	34.6426	28.2682	31.1144	35.6607	34.1908	31.5692	AT2G25180	ARR12,RR12	ARR-B	response regulator 12
PGSC0003DMG400007825	4.5224	2.11246	6.13697	2.98645	7.91181	3.82595	2.05881	0.633983	2.66327	4.91328	1.41739	4.77198	0.850296	1.67846	0.74216	2.70737	1.33012	1.18047	5.12969	11.4124	3.94247	0.408872	1.42638	3.87433	0.726898	1.69624	2.66246	AT3G55620	emb1624	-	Translation initiation factor IF6
EIF5A2	502.288	564.333	747.716	2271.79	612.212	352.475	638.554	543.997	590.421	514.021	536.313	644.865	507.92	529.134	503.888	548.527	596.559	513.502	628.583	735.637	626.997	505.069	575.955	573.68	592.293	555.5	535.383	#N/A	#N/A	-	#N/A
PGSC0003DMG403007838	2.02823	0.998616	0.864362	0.619829	3.90825	1.83157	1.53401	1.94157	3.33847	1.87302	1.31615	1.02257	2.81477	0.629422	1.6015	1.38931	1.50747	0.892547	2.76026	2.16888	2.17415	2.1187	1.33993	2.27667	1.75311	1.49668	2.51032	AT5G34850	ATPAP26,PAP26	-	purple acid phosphatase 26
PGSC0003DMG400002879	30.5605	43.555	17.8491	17.8623	25.7372	19.089	42.145	36.137	30.1212	13.844	14.4439	19.7696	46.5024	16.33	21.2492	28.8905	11.9711	27.0355	30.6805	31.1389	12.4652	25.9448	17.7649	31.394	17.5311	25.5766	32.7483	AT5G20270	HHP1	-	heptahelical transmembrane protein1
PGSC0003DMG400035905	4.68685	12.0218	15.2992	21.2432	7.81649	7.8147	13.6447	7.09268	12.266	7.8721	5.63581	7.02163	9.41189	10.1756	9.29653	9.9389	7.40434	10.1347	8.72048	13.6846	9.5083	8.99519	5.57585	12.2221	11.5876	9.04659	13.4264	AT3G07490	AGD11	-	ARF-GAP domain 11
PGSC0003DMG400002883	0	0	0	0	1.76348	0.122105	1.04959	0	0.112533	0	0	0	0.0879616	0	0	0.10687	1.28578	0.374294	1.41677	0.929519	0	0.260192	0	5.63175	0	0.399114	3.08085	AT2G26580	YAB5	YABBY	plant-specific transcription factor YABBY family protein
PGSC0003DMG400002889	0	0	0	0	0.190646	0	0.161475	0.19812	0	0.0271452	0	0	0.117282	0.0349679	0	0.249363	0.0443374	0.0287918	0.0244271	0.0516399	0	0.0371702	0.172894	0	0.0855174	0	0.266246	AT1G15360	SHN1,WIN1	ERF	Integrase-type DNA-binding superfamily protein
PGSC0003DMG400002890	28.3404	16.5924	52.2939	16.0029	45.1355	12.3326	16.9145	8.71727	12.6412	69.6545	13.3977	23.7236	13.2822	8.88184	8.16376	14.7124	17.8236	10.8833	64.5853	43.5841	106.534	12.229	28.9598	30.1159	13.2552	22.2506	40.8117	AT5G20150	ATSPX1,SPX1	-	SPX domain gene 1
PGSC0003DMG400002895	351.624	221.693	413.079	45.642	578.134	152.631	146.781	111.145	178.289	467.44	143.73	197.867	311.824	389.717	555.605	843.666	340.068	404.669	485.538	243.663	304.817	844.582	250.049	544.043	256.68	580.279	991.539	AT3G43190	ATSUS4,SUS4	-	sucrose synthase 4
PGSC0003DMG400002898	7.75661	18.7049	9.20545	14.7069	10.1042	4.84349	11.5858	5.42848	6.45187	6.75915	11.0016	6.64669	9.8517	5.59486	5.19512	14.6055	2.83759	11.1136	12.1403	7.28123	11.0447	11.7086	13.5722	13.3804	8.80829	9.64526	10.2315	AT5G20740	--	-	Plant invertase/pectin methylesterase inhibitor superfamily protein
PGSC0003DMG400002899	7.31807	20.7021	5.53192	8.45222	55.1921	11.3964	121.873	7.52855	13.4289	11.4281	1.55238	322.825	20.4657	3.25201	3.47643	5.69973	1.0641	13.9352	124.529	58.8179	3.3337	12.8237	8.42861	2.23672	3.07863	0.931266	2.77657	AT1G19210	--	ERF	Integrase-type DNA-binding superfamily protein
PGSC0003DMG400002901	55.5845	36.4879	39.631	135.348	34.6976	87.1013	61.1991	72.0363	82.1863	43.2423	17.7174	53.2076	77.0837	54.5499	64.8804	72.2084	60.6092	49.6947	45.239	36.5094	43.2512	63.5611	53.6405	49.2878	35.8745	32.6941	28.5264	AT1G19150	LHCA2*1,LHCA6	-	photosystem I light harvesting complex gene 6
PGSC0003DMG400002905	2.71344	1.80519	1.85838	0.788873	6.57729	2.07578	1.57438	2.57556	2.88834	5.26617	2.36231	6.74895	3.66507	3.53175	5.74198	5.98471	4.52241	2.44731	2.8824	3.56315	3.13078	5.241	5.87841	1.79737	2.26621	1.82927	2.77657	ATCG00540	--	-	photosynthetic electron transfer A
PGSC0003DMG400000279	35.1925	57.9581	67.2041	216.997	51.6174	14.3269	52.9235	34.7898	46.8135	37.1346	32.4987	44.8566	36.1522	38.6045	28.5927	36.5851	32.1003	33.053	49.0985	61.813	43.1062	30.0335	40.5438	53.2021	50.1132	42.805	49.8641	AT4G29735	--	-
PGSC0003DMG400000280	7.97588	10.6007	22.7327	41.0778	16.3002	24.6651	37.0586	43.3882	33.1221	35.2073	38.3032	27.6434	28.177	26.8903	25.2334	15.9236	36.6227	29.0798	15.2425	11.4124	27.3654	23.4916	31.51	33.1515	39.167	29.6675	18.5231	AT5G56860	GATA21,GNC	GATA	GATA type zinc finger transcription factor family protein
PGSC0003DMG400000284	1.69933	5.56921	0.432181	0.619829	1.71582	0.691926	1.13033	2.85292	1.3879	0.67863	0.50621	1.36342	1.17282	0.804261	0.781221	1.78116	0.133012	0.518253	1.46563	0.981159	1.50741	1.52398	1.4696	2.55626	0.897932	2.29491	2.32015	AT4G26200	ACS7,ATACS7	-	1-amino-cyclopropane-1-carboxylate synthase 7
PGSC0003DMG400000286	109.853	122.791	115.09	413.482	91.2718	41.8412	104.192	59.9114	76.3721	76.9837	88.2493	84.4641	67.6718	65.7745	63.3961	80.0455	77.5904	70.3385	100.957	121.121	122.564	63.1894	92.196	113.554	121.691	87.9714	92.1592	AT4G29390	--	-	Ribosomal protein S30 family protein
PGSC0003DMG401000287	14.7184	7.79689	43.3045	46.8816	15.0134	34.1079	30.4784	49.5299	38.0735	15.8528	39.3494	20.2468	13.2236	23.8481	19.179	18.3816	22.1687	17.5342	8.72048	15.0272	46.9907	11.9688	33.239	38.3838	31.2138	29.2019	13.1602	AT4G26260	MIOX4	-	myo-inositol oxygenase 4
PGSC0003DMG400000293	25.1336	30.0353	22.6031	11.495	20.3038	12.3326	21.4358	19.178	14.9668	16.8029	14.4101	13.157	23.3978	13.8123	9.56996	12.575	11.2617	18.4268	18.9799	18.5904	22.0894	16.0947	20.6609	26.8008	18.9421	25.51	25.0652	AT5G19730	--	-	Pectin lyase-like superfamily protein
PGSC0003DMG400000297	14.8828	16.7076	25.5419	23.5535	24.5934	11.1929	17.7623	13.591	15.9046	16.8843	13.0602	17.8949	13.6634	12.8682	12.3824	14.0356	24.6959	13.1867	21.9111	28.8409	19.8283	11.9316	13.0968	21.1291	15.4359	16.4635	24.5707	AT4G15450	--	-	Senescence/dehydration-associated protein-related
PGSC0003DMG402000299	0.164451	0	0.0432181	0.0563481	0.333631	0.0407016	0.403688	0.435863	0.412619	0.0271452	0.337474	0.409027	0	0.279743	0.273427	0.534349	0.266024	0.374294	0.317553	0.671319	0.376853	0.111511	0	0.718947	0.299311	0.133038	0.646598	AT3G47090	--	-	Leucine-rich repeat protein kinase family protein
PGSC0003DMG400000301	12.1694	24.3125	23.6403	13.3545	17.0628	6.75646	15.3805	15.0175	13.3539	14.6313	21.902	14.8954	11.435	10.5253	9.64808	11.9694	7.31567	15.7491	17.9295	23.9609	22.2054	7.32253	16.1224	13.8996	10.1766	20.6542	15.3662	AT2G20030	--	-	RING/U-box superfamily protein
PGSC0003DMG400000302	140.085	154.901	157.141	69.4209	145.844	223.207	189.693	222.687	232.717	209.425	189.964	186.857	228.495	214.283	213.312	208.04	210.78	195.957	166.764	152.932	187.528	205.068	200.341	196.992	171.291	198.094	162.144	AT1G67280	--	-	Glyoxalase/Bleomycin resistance protein/Dioxygenase superfamily protein
PGSC0003DMG400000304	6.46841	4.91626	4.5379	2.59201	5.67172	0.814031	2.82582	1.90195	2.85082	4.18036	2.26107	4.70381	3.34254	2.48272	2.26554	3.6692	2.26121	2.44731	5.32511	5.52547	4.40629	1.85851	2.85276	3.87433	4.91725	3.69181	4.64029	AT4G28950	ARAC7,ATRAC7,ATROP9,RAC7,ROP9	-	RHO-related protein from plants 9
PGSC0003DMG400000321	137.18	129.859	125.246	127.741	94.0839	176.278	233.937	288.304	150.118	111.757	322.726	80.9873	175.132	223.724	131.401	101.491	144.096	161.724	113.024	99.3552	132.797	133.441	146.225	212.05	221.447	286.331	184.661	AT3G24503	ALDH1A,ALDH2C4,REF1	-	aldehyde dehydrogenase 2C4
PGSC0003DMG400000322	70.3302	92.1416	65.9076	5.07133	114.674	123.366	68.7481	88.3614	79.2604	109.775	128.577	95.1669	95.3211	100.568	109.098	101.669	103.262	108.574	93.9711	89.1305	96.7064	105.861	93.3198	86.6332	99.0291	99.7453	121.713	AT4G13350	NIG	-	NSP (nuclear shuttle protein)-interacting GTPase
PGSC0003DMG400001065	16.2532	18.0519	18.8863	23.2154	22.1626	9.97188	17.2778	11.5306	12.3411	14.1698	14.8488	23.3827	11.4643	12.8332	12.0699	13.9287	16.5378	13.1003	23.8897	25.82	20.524	10.5935	11.7568	19.9308	13.3835	16.7961	18.409	AT1G52740	HTA9	-	histone H2A protein 9
PGSC0003DMG400030389	1.6171	4.49377	4.19216	0.338089	7.48286	6.43085	3.31024	3.01142	4.12619	4.61468	6.07452	4.32887	4.69129	4.68569	5.70291	3.24172	6.02988	5.2977	5.32511	7.28123	2.95685	3.90287	2.76631	4.55333	3.97656	3.92462	8.3297	AT2G03500	--	-	Homeodomain-like superfamily protein
PGSC0003DMG400020682	2.63122	4.53218	3.24136	0.563481	3.52695	2.97121	5.40942	0.713231	3.03838	3.88176	3.64471	2.11331	4.574	3.46182	3.59362	3.98981	4.0347	3.02314	2.83355	5.31891	4.40629	4.8693	2.93921	3.7545	5.60139	3.75832	3.27102	AT2G26700	PID2	-	AGC (cAMP-dependent, cGMP-dependent and protein kinase C) kinase family protein
PGSC0003DMG400020681	247.718	428.176	121.918	73.647	246.505	37.4047	199.826	64.9833	146.292	51.0058	92.2315	49.0151	266.934	175.539	163.588	279.536	73.2897	166.705	199.765	192.178	135.957	373.672	141.903	321.649	270.278	511.797	411.312	AT5G25940	--	-	early nodulin-related
PGSC0003DMG400020680	0.986706	3.18789	0.561835	0.845222	0.524277	0.244209	1.33217	0.554735	0.525152	0.488613	0.303726	0.0681712	1.67127	1.11897	0.664038	1.35369	1.55181	0.287918	0.293125	1.291	0.318876	2.37889	0.605131	3.5548	1.02621	3.49225	1.97783	AT5G23960	ATTPS21,TPS21	-	terpene synthase 21
PGSC0003DMG400020679	1.72674	4.1481	3.63032	1.74679	4.43252	0.77333	5.77274	3.40766	2.32567	2.41592	2.29482	3.61307	2.52157	4.05627	3.39831	1.95928	3.63566	3.5126	2.39386	3.15004	3.27573	2.08153	3.41467	4.15392	3.29242	2.6275	3.00478	AT5G20110	--	-	Dynein light chain type 1 family protein
PGSC0003DMG400024274	25.9284	36.1422	21.8684	12.8474	13.7265	9.03575	33.5868	14.5024	16.0922	26.548	30.7776	12.6798	19.9673	14.7914	9.41372	11.3282	16.6265	17.2751	23.9874	25.4068	42.8743	12.0432	16.7708	20.9693	40.1076	23.2484	18.9415	AT2G32440	ATKAO2,CYP88A4,KAO2	-	ent-kaurenoic acid hydroxylase 2
PGSC0003DMG400024275	29.2449	29.6128	27.5299	15.4394	40.7983	24.4616	23.4139	25.3593	22.5065	26.6837	26.5929	19.531	25.9487	21.3304	21.4445	22.3358	18.4887	24.3003	25.4042	22.515	32.1195	21.0383	22.8221	24.3244	15.3076	24.4457	19.0556	AT3G22200	GABA-T,HER1,POP2	-	Pyridoxal phosphate (PLP)-dependent transferases superfamily protein
PGSC0003DMG400028816	4.1935	3.30312	4.71077	0.394437	3.81292	2.31999	3.47172	4.00202	2.92585	3.71889	3.10476	2.93136	4.45672	2.27291	2.38272	3.98981	2.66024	3.45502	5.52053	4.07955	3.76853	3.19664	3.54434	3.35509	4.01932	3.42573	6.84633	AT1G06660	--	-
PGSC0003DMG400028817	16.171	20.5869	46.7188	203.924	50.2829	23.7697	65.9626	64.7851	90.9638	34.1486	17.4474	55.0141	70.1934	65.9844	73.0442	62.7326	61.9393	46.7004	32.2438	42.3447	31.1049	59.0635	33.8441	55.4788	51.3104	21.8848	35.7911	--	--	-
PGSC0003DMG400004301	9.15444	21.7007	15.7314	32.7946	6.57729	28.8167	64.7112	83.5273	61.5928	16.45	43.6691	9.81665	61.6318	37.7653	41.0922	33.7353	59.8555	42.1225	14.583	8.72715	13.2478	45.9424	44.2178	46.3721	54.047	46.7961	26.3203	AT2G05100	LHCB2,LHCB2.1	-	photosystem II light harvesting complex gene 2.1
PGSC0003DMG400013890	95.5461	97.2114	76.9714	49.8117	98.3734	122.39	88.5691	107.896	83.3866	96.854	99.6222	88.3157	97.5494	109.1	108.98	98.249	86.0145	96.8557	93.5314	82.4173	86.1255	109.02	76.4626	85.8743	71.1504	83.4149	115.247	AT5G35690	--	-
PGSC0003DMG400013894	29.9849	35.8734	51.5592	26.7653	20.8281	22.8336	40.4495	31.1444	20.2183	42.3193	40.1931	36.7102	27.6786	32.2054	24.4132	32.0966	26.1147	32.8803	25.0867	29.2282	51.8898	35.7578	33.0228	34.4695	27.6649	32.5611	31.7594	AT1G05010	ACO4,EAT1,EFE	-	ethylene-forming enzyme
PGSC0003DMG400008739	224.147	292.364	159.864	82.4373	210.426	153.404	220.656	206.639	195.769	183.637	208.457	172.234	255.059	172.147	180.931	220.473	137.668	202.291	189.75	159.645	210.226	258.593	200.255	188.564	159.105	217.384	226.918	AT3G21690	--	-	MATE efflux family protein
PGSC0003DMG400024330	0.74003	7.56644	3.06848	0.0563481	0.810246	2.15718	3.06803	3.48691	3.33847	1.33011	4.25217	0.374941	6.50916	0.454582	1.56244	1.49618	0.532048	1.00771	2.32058	0.877879	5.3919	2.1187	3.45789	2.1169	3.12138	5.02219	4.7544	AT3G01190	--	-	Peroxidase superfamily protein
PGSC0003DMG400013752	0	0	0	0	0.142985	0	0.161475	0	0	0	0	0	0	0	0.0390611	0	0	0	0.0244271	0	0	0.0371702	0	0	0.0427587	0.199557	0	AT2G31180	ATMYB14,MYB14,MYB14AT	MYB	myb domain protein 14
PGSC0003DMG400013751	510.072	390.036	722.261	438.952	590.288	1515.73	811.736	937.78	1075.17	788.649	538.979	793.035	897.531	1056.83	1146.17	1037.03	1168.64	860.502	636.571	559.105	779.797	1017.87	881.502	799.03	719.543	614.569	556.226	AT4G03280	PETC,PGR1	-	photosynthetic electron transfer C
PGSC0003DMG400013744	21.1046	16.7076	14.262	23.2154	54.4295	10.9894	42.8313	9.74749	11.1782	21.0104	7.45817	100.075	15.7745	12.3437	8.94498	15.1399	12.1484	17.2175	75.3821	32.843	10.9577	12.5635	18.759	18.9722	11.6731	10.2772	21.1476	AT5G44210	ATERF-9,ATERF9,ERF9	ERF	erf domain protein 9
PGSC0003DMG400013743	12.0049	13.7886	5.9641	0.957918	7.24455	4.07016	4.27909	2.02082	5.36405	2.90453	6.88446	4.32887	4.72061	3.60169	3.43737	5.69973	3.85735	4.9522	7.76782	6.11933	5.30494	3.64268	4.92749	5.83146	7.31173	5.15522	7.6831	AT1G03780	TPX2	-	targeting protein for XKLP2
PGSC0003DMG400021801	67.5072	310.416	126.283	118.387	65.058	47.0103	164.866	115.742	85.4497	66.3428	150.378	47.413	111.858	75.0061	62.693	66.4731	32.3219	68.2942	118.203	126.569	128.797	119.688	118.303	127.214	118.099	199.723	160.014	AT3G01190	--	-	Peroxidase superfamily protein
PGSC0003DMG400021803	1.53488	1.49792	0.864362	0	10.1519	7.32628	3.14877	2.41706	0.90026	1.11295	1.51863	1.32934	1.31942	0.699357	0.507794	1.81679	5.8082	0.575837	4.5923	2.42708	2.20314	1.48681	0.432236	9.66585	1.02621	2.06209	12.2854	AT5G54510	DFL1,GH3.6	-	Auxin-responsive GH3 family protein
PGSC0003DMG400021805	4.41277	8.91073	9.0758	1.07061	3.90825	4.31436	4.92499	6.65682	6.41435	5.29331	5.73705	4.36295	5.45362	4.58079	5.42949	5.27225	4.30073	5.32649	4.44574	5.26727	7.18921	6.39328	4.92749	7.06965	7.99587	5.68738	7.60703	AT4G27250	--	-	NAD(P)-binding Rossmann-fold superfamily protein
PGSC0003DMG400021806	61.998	66.3312	71.2666	142.054	61.2927	22.1009	65.3167	49.2129	54.1282	48.5899	56.0206	51.7078	65.3848	57.7319	60.3103	60.239	50.8106	56.1729	60.1151	69.7914	59.3979	58.8033	56.4068	63.7067	73.5022	57.7385	65.4585	AT5G54640	ATHTA1,HTA1,RAT5	-	Histone superfamily protein
PGSC0003DMG402001095	3.80978	7.06713	8.38431	0.619829	6.52963	5.08769	8.67929	8.91539	7.05204	8.7679	11.4066	6.27175	6.45052	6.15434	6.83569	4.91601	8.46844	6.79487	4.90985	5.57711	8.60965	5.72421	6.52677	6.23088	6.20001	8.31488	7.98739	AT4G27020	--	-
PGSC0003DMG400027881	0.0274085	0.0384083	0.21609	0.0563481	0.333631	0.0407016	0.201844	0.0792479	0.225065	0.461468	0	0.374941	0.0586411	0.0699357	0.0390611	0.284986	0.443374	0.230335	0.659532	0.464759	0.318876	0.111511	0.172894	0.119825	0.0427587	0.133038	0.190176	--	--	-
PGSC0003DMG400012860	0.685213	0.192042	1.12367	0.0563481	1.90646	0.325612	1.69549	0.277368	0.412619	0.841501	0.269979	0.511284	0.263885	0.944132	0.507794	0.605596	1.10843	0.403086	2.345	2.01396	0.898651	1.0036	0.389013	1.31807	1.36828	0.831488	1.25516	AT3G20300	--	-	Protein of unknown function (DUF3537)
PGSC0003DMG400012857	35.1651	31.0723	23.2946	9.35378	35.2219	18.2343	17.8026	15.6118	18.6429	26.358	30.3389	22.8033	21.7558	22.9039	27.9677	27.7149	23.8092	28.6767	37.4223	27.8081	22.0894	26.651	21.3525	30.6751	33.48	27.8382	37.5407	AT4G26760	MAP65-2	-	microtubule-associated protein 65-2
PGSC0003DMG400029820	0.0274085	0	0.0864362	0.225392	0.810246	0.122105	0	0.158496	0.225065	0.380033	0.0337474	0.579455	0	0	0.234366	0.0356233	0.84241	0.0863755	0.146563	0.2582	0.666741	0.185851	0.129671	0	0.256552	0.299336	0.152141	AT3G20340	--	-
PGSC0003DMG400002312	3.75497	5.18512	20.2261	111.907	20.9711	5.1691	30.8418	21.2781	14.9293	13.844	33.5111	18.8152	10.8486	48.8501	36.2877	24.7582	44.9581	35.0397	20.2501	13.8653	7.27617	26.1307	17.9378	23.0862	54.8166	22.8825	29.211	AT1G79040	PSBR	-	photosystem II subunit R
PGSC0003DMG400009656	5.01576	3.72561	7.51995	0.281741	2.66905	3.70384	1.04959	2.69443	3.56353	9.90799	0.708694	8.86225	3.45982	2.09807	4.53108	3.13485	2.30554	1.78509	2.36943	5.11235	15.6539	0.371702	4.40881	2.27667	0.513104	1.92905	1.55944	AT1G16310	--	-	Cation efflux family protein
PGSC0003DMG400009658	17.514	20.2412	25.1529	40.8524	23.0205	21.6939	21.3551	16.8402	23.4818	20.6846	22.847	20.4513	21.9904	24.1978	19.804	17.4554	31.1248	25.2504	24.8668	27.3175	17.5382	21.5587	15.5173	24.3244	21.3366	19.989	31.2269	AT1G79430	APL,WDY	G2-like	Homeodomain-like superfamily protein
PGSC0003DMG401009662	23.681	28.8831	44.2985	1.46505	48.4718	94.3869	47.1911	67.3607	68.6824	66.2071	46.8413	48.4697	69.5483	63.2918	67.1069	60.9515	51.9634	62.8814	34.4911	36.5352	47.5995	64.2301	53.4676	49.8071	50.0277	49.9225	47.3538	AT1G54350	--	-	ABC transporter family protein
PGSC0003DMG400020397	13.8139	26.1945	31.506	1.35235	31.9332	24.3395	17.9641	32.2143	27.0828	40.9078	24.973	34.2219	33.9825	23.7432	30.6239	24.1882	25.4497	28.5903	24.9889	23.9867	27.1335	26.5024	25.7613	20.8894	21.2938	27.3061	27.8798	AT2G31820	--	-	Ankyrin repeat family protein
PGSC0003DMG400020395	6.1121	18.9353	2.93883	1.91584	2.09711	1.05824	8.11413	3.48691	4.20121	1.30297	4.28591	1.05665	4.48604	3.35691	3.98423	3.45546	0.443374	2.38972	3.27323	4.33775	2.55101	4.46043	6.09453	7.7886	11.5876	8.94681	6.88437	AT2G43880	--	-	Pectin lyase-like superfamily protein
PGSC0003DMG400020393	1.83637	5.5308	4.27859	2.47932	1.28686	3.70384	10.5363	10.7777	8.17736	6.40626	10.4279	1.193	17.2698	4.8955	4.53108	2.88549	2.9706	5.15374	4.34803	2.78856	2.72494	5.6127	3.19855	10.4647	10.0483	7.38361	6.9224	AT3G59850	--	-	Pectin lyase-like superfamily protein
PGSC0003DMG400040094	0.0274085	0	0	0.0563481	0.0953231	0	0	0.0396239	0.150043	0	0	0	0	0	0	0.0356233	0.0443374	0	0	0.0516399	0	0	0	0	0	0	0	AT5G23960	ATTPS21,TPS21	-	terpene synthase 21
PGSC0003DMG400020391	14.0057	16.6308	15.3856	3.88802	13.9172	10.1754	12.9988	11.8079	17.6301	14.9299	14.9163	15.6794	14.8655	10.3505	12.5777	13.5725	13.3455	11.9198	14.9005	23.238	16.0598	11.2997	17.9378	13.3804	12.4855	13.0045	13.2743	AT3G26590	--	-	MATE efflux family protein
PGSC0003DMG400005363	4.22091	15.5938	4.01928	1.29601	2.81203	2.5235	8.47745	2.8133	3.07589	4.04463	6.3445	3.03362	3.2839	3.56672	3.28113	2.52925	1.95084	3.65656	3.95719	2.63364	6.02966	3.8657	4.79782	4.83292	11.0745	8.28162	5.40099	AT4G19420	--	-	Pectinacetylesterase family protein
PGSC0003DMG400005365	8.30478	7.02872	11.8418	3.0428	30.3604	15.3852	4.72315	3.48691	11.4033	16.1514	5.33208	13.0889	8.09247	3.39188	5.93728	10.972	12.5031	6.01749	28.0179	17.067	10.6968	6.54196	7.47769	16.4958	6.92691	7.18405	26.2443	AT3G25500	AFH1,AHF1,ATFH1,FH1	-	formin homology 1
PGSC0003DMG400029159	108.839	92.2952	131.642	508.091	98.2304	148.968	191.711	193.484	182.828	100.491	106.135	145.614	178.093	187.742	188.274	193.078	200.449	159.795	120.401	116.629	129.348	186.743	172.116	157.21	165.433	119.036	109.998	AT1G21500	--	-
PGSC0003DMG400029158	19.2956	17.8983	8.68684	13.7489	11.3911	8.38452	15.8246	13.6703	10.1654	9.71798	13.9714	10.0893	12.2267	11.8191	10.1168	9.83203	9.62121	15.7779	7.91439	11.8514	12.4652	12.0432	9.81176	11.8227	15.8207	11.6408	10.1554	AT3G10450	SCPL7	-	serine carboxypeptidase-like 7
PGSC0003DMG401026661	12.9916	12.6747	15.9475	0.845222	15.1087	15.5887	21.7588	24.448	23.1067	18.3501	17.0424	19.3947	24.0135	26.0511	23.1241	21.3384	18.9321	23.7821	15.1937	15.2338	18.1469	21.3357	15.8631	19.7711	17.9159	16.1641	16.8496	AT4G33630	EX1	-	Protein of unknown function (DUF3506)
PGSC0003DMG400011830	0.767438	0	0.561835	0.225392	1.81114	0.203508	0	0.0792479	0.112533	0.760065	0.134989	0.30677	0	0.559486	0.234366	0.10687	0.620723	0.201543	1.95417	0.722959	0.434831	0.446043	0.432236	0.878713	0.128276	0.166298	0.836774	AT1G74830	--	-	Protein of unknown function, DUF593
PGSC0003DMG400017007	5.39948	2.15087	3.93285	17.3552	2.90735	1.42455	4.31946	6.10209	3.93864	4.01749	4.38716	4.84015	3.95827	5.35008	5.19512	4.70227	6.02988	4.52032	2.95568	4.23447	3.65258	4.60911	4.88427	4.87287	5.47311	3.25943	4.2219	AT3G05060	--	-	NOP56-like pre RNA processing ribonucleoprotein
PGSC0003DMG400031392	0.520762	0.192042	0.518617	0.619829	4.81381	0.407016	1.77623	0.871727	0.262576	0.515759	0.134989	0.545369	0.820975	0.454582	0.234366	1.49618	0.886747	0.489461	2.29615	0.2582	0.840673	0.780575	0.302565	1.11836	0.213793	0.69845	2.20604	AT5G17990	pat1,TRP1	-	tryptophan biosynthesis 1
PGSC0003DMG400008801	16.2532	8.98755	22.3438	10.3681	18.6357	6.47155	7.95265	6.89456	5.77667	23.4263	5.97328	15.2363	4.51536	7.8328	6.87475	12.7888	10.641	7.22675	18.9066	21.2498	28.9887	4.01438	15.9495	13.9396	6.24277	8.31488	19.1317	AT1G04170	EIF2 GAMMA	-	eukaryotic translation initiation factor 2 gamma subunit
PGSC0003DMG400021933	55.5022	52.581	92.6164	233.112	63.3898	146.037	120.259	139.278	146.292	75.9794	56.0881	94.7238	123.146	139.137	136.479	121.832	134.697	109.438	75.6264	69.559	82.386	125.487	109.745	97.7768	93.6415	69.7452	67.7026	AT1G18730	NDF6	-	NDH dependent flow 6
PGSC0003DMG400022109	0	0	0	0	0	0.0814031	0	0	0	0	0	0	0	0	0	0.0712466	0	0	0.122136	0.0516399	0	0	0	0	0	0	0.0380352	AT1G74000	SS3	-	strictosidine synthase 3
PGSC0003DMG400002364	0.246677	2.07405	0.90758	0.169044	0.333631	2.03508	0.807376	0.950974	1.83803	1.11295	1.34989	0.204513	1.49535	0.664389	0.35155	0.890582	0.177349	0.489461	0.952658	0.15492	1.18854	1.11511	0.648354	1.71749	0.470345	1.0643	0.532492	AT2G33790	AGP30,ATAGP30	-	arabinogalactan protein 30
PGSC0003DMG400026801	4.96094	5.76125	4.92686	0.845222	9.62763	7.00067	4.56167	7.01344	4.57632	6.84059	5.60206	5.82863	5.54158	5.38505	5.3123	6.30532	4.16771	7.14038	5.47167	7.97837	5.88471	5.241	5.35973	4.35363	4.4469	4.88915	6.00956	AT5G14780	FDH	-	formate dehydrogenase
PGSC0003DMG400003358	2.00082	4.34014	1.77194	1.57775	2.33542	2.23859	4.11762	5.19074	1.35039	2.2802	4.35341	0.85214	2.69749	2.30788	1.95305	1.95928	3.36964	2.24576	3.29766	1.85904	1.73932	2.86211	3.97657	2.87579	1.66759	4.357	2.51032	AT4G38040	--	-	Exostosin family protein
PGSC0003DMG400015726	0.877072	3.87924	4.92686	16.1719	5.95769	7.8961	6.13606	6.37945	9.56527	3.63745	2.42981	2.8291	6.45052	5.94454	8.47625	6.23408	8.69013	5.78716	4.69001	5.93859	1.65236	8.40047	4.14947	4.51339	8.08139	3.45899	3.80352	AT1G10370	ATGSTU17,ERD9,GST30,GST30B	-	Glutathione S-transferase family protein
PGSC0003DMG400019091	0.164451	0	0.475399	1.07061	2.04945	0.325612	0.121106	0	0.525152	1.27582	0.0337474	0.579455	0.146603	0.104904	0.117183	0.605596	0.620723	0.143959	1.78318	1.34264	0.782696	0.297362	0.648354	1.79737	0.256552	0.532152	1.21713	AT3G18080	BGLU44	-	B-S glucosidase 44
PGSC0003DMG400005390	11.3471	19.7803	20.7879	7.3816	14.4414	10.9487	13.3217	18.9402	9.86535	23.9692	19.641	15.2363	14.5723	8.74197	7.53878	10.2239	7.40434	7.57225	14.4853	20.8109	13.4508	12.7866	12.1458	12.9411	11.6731	14.2018	11.7148	AT1G73805	--	-	Calmodulin binding protein-like
PGSC0003DMG400005388	1.72674	1.76678	1.98803	1.12696	4.05123	1.70947	2.13955	2.57556	2.70078	2.30734	2.09234	1.87471	2.31632	2.13304	1.95305	4.09668	4.0347	2.76402	3.19995	1.70412	2.98584	2.93645	2.63664	2.51632	2.52276	1.52994	3.65138	AT1G73830	BEE3	bHLH	BR enhanced expression 3
PGSC0003DMG400020985	24.5854	20.51	27.4435	22.821	32.1715	25.0315	22.0817	23.18	25.2448	24.865	18.8648	28.2569	21.7852	21.0507	22.1867	22.1577	27.2675	23.926	23.0592	29.4348	25.771	18.3621	20.3151	25.8022	21.2083	17.6608	24.7229	AT1G73850	--	-	Protein of unknown function (DUF1666)
PGSC0003DMG400023108	0.0274085	0.0384083	0	0	0.190646	0.0407016	0.0403688	0.158496	0	0	0	0.0340856	0	0	0	0.0712466	0	0.115167	0.0244271	0	0.0289887	0	0	0.199708	0.0427587	0	0.380352	AT2G01050	--	-	zinc ion binding;nucleic acid binding
PGSC0003DMG400021769	1.15116	3.64879	1.29654	0.845222	3.47929	0.895434	2.30102	1.58496	2.25065	1.24868	0.843684	0.85214	2.11108	0.664389	0.703099	2.03053	0.84241	0.978923	2.76026	3.02094	1.30449	1.07794	0.778025	2.31661	1.24	0.69845	1.82569	AT1G68585	--	-
PGSC0003DMG400021768	14.8554	59.6481	13.4408	16.5663	12.0107	4.47717	22.4451	9.62862	9.94037	7.8721	21.2608	6.23766	17.8269	10.2806	7.2263	11.5776	2.70458	10.1923	19.102	16.5248	18.1759	12.8981	22.6924	18.8125	16.12	32.4945	16.9257	AT1G68630	--	-	PLAC8 family protein
PGSC0003DMG400023065	30.5331	30.0737	30.4255	39.6127	25.1653	16.4027	23.5754	22.3083	24.8322	22.992	23.4207	32.7222	20.7296	28.0093	23.3585	26.4681	22.479	27.8129	29.0927	34.0307	30.1193	25.1642	22.9085	29.0774	30.1876	23.7806	28.07	AT5G23090	NF-YB13	NF-YB	nuclear factor Y, subunit B13
PGSC0003DMG400033607	74.6882	75.818	38.4641	60.7433	31.4089	26.1711	67.4563	40.9315	39.724	33.6872	57.6742	42.4706	60.9867	48.8501	45.3108	55.2873	39.5046	59.887	44.5062	41.0021	54.3249	69.88	53.8566	51.3648	47.0773	43.6032	40.2032	ATMG01110	--	-	Mitovirus RNA-dependent RNA polymerase
PGSC0003DMG402014476	272.468	249.577	444.066	15.5521	388.727	725.587	387.944	594.082	613.452	737.128	553.22	465.984	636.871	703.029	802.314	600.787	624.98	683.893	311.324	269.767	476.604	686.422	513.626	425.257	544.489	540.633	497.804	AT5G50920	ATHSP93-V,CLPC,CLPC1,DCA1,HSP93-V	-	CLPC homologue 1
PGSC0003DMG400014470	13.4028	14.7104	11.1503	1.4087	12.8686	19.8217	20.6688	34.5124	25.5824	12.6768	19.371	14.0092	25.0984	21.3654	17.1478	15.7099	15.5181	17.1024	12.3357	15.0014	8.98651	19.7374	11.022	17.8539	14.9228	14.2018	16.3171	AT5G61820	--	-
PGSC0003DMG400014466	4.98835	5.14671	20.9608	9.18474	15.1564	19.2925	14.8153	22.7441	23.8944	24.0778	24.3318	14.8613	20.7589	23.7082	24.8819	16.7429	33.12	20.2982	12.8975	13.5297	14.9292	21.8189	21.1796	18.453	28.6056	20.8537	14.5294	AT3G21240	4CL2,AT4CL2	-	4-coumarate:CoA ligase 2
PGSC0003DMG400028648	1.20597	0.4609	2.59309	1.23966	3.24098	1.22105	0.726638	0.277368	2.40069	1.60157	0.742442	0.988482	2.31632	0.629422	1.52338	2.1374	1.77349	0.575837	1.80761	2.99512	0.492808	0.557553	0.95092	0.679006	0.384828	0.898007	1.36927	AT5G15350	AtENODL17,ENODL17	-	early nodulin-like protein 17
PGSC0003DMG400028637	18.5556	52.5042	22.3005	40.2325	18.2544	25.1536	45.2131	34.7898	45.1631	15.0384	22.4082	15.5771	55.2692	19.582	23.5538	26.5394	8.15808	27.7841	23.1813	34.4955	11.1896	33.9364	24.5942	32.9917	19.498	23.9468	22.2506	AT1G52790	--	-	2-oxoglutarate (2OG) and Fe(II)-dependent oxygenase superfamily protein
PGSC0003DMG400028635	1.26079	0.384083	2.50665	0.338089	6.24366	1.30245	1.33217	1.66421	1.46292	5.89051	2.36231	1.29525	1.58331	1.99317	1.83587	1.81679	2.43856	2.30335	2.95568	3.58897	4.81213	2.00719	1.21026	3.03556	3.42069	3.12639	5.74331	AT3G15990	SULTR3;4	-	sulfate transporter 3;4
PGSC0003DMG400026464	0.0822255	0.768166	0.0432181	0.281741	1.09622	0	0.32295	0.237744	0.150043	0.108581	0.168737	0.30677	0.263885	0.209807	0.35155	0.569973	0.221687	0.201543	0.219844	0.413119	0.347865	0.185851	0.129671	0	0	0.266076	0.152141	AT3G50390	--	-	Transducin/WD40 repeat-like superfamily protein
PGSC0003DMG400026463	58.5446	147.834	49.3983	16.1719	85.0282	21.0834	92.4849	48.6186	52.8903	26.3037	68.0009	45.402	84.2672	55.1793	41.9516	77.0532	22.7451	59.8582	72.6218	51.4334	44.8746	62.7062	32.6771	89.1894	77.3077	48.06	86.6441	AT3G16240	AQP1,ATTIP2;1,DELTA-TIP,DELTA-TIP1,TIP2;1	-	delta tonoplast integral protein
PGSC0003DMG400026461	1.09634	1.45952	1.94481	2.87375	8.29311	0.691926	3.31024	1.34721	0.487641	1.11295	0.6412	15.918	1.81787	1.25884	1.67963	1.5318	1.33012	1.00771	8.94033	5.24145	0.318876	1.52398	1.55605	2.39649	0.855174	0.764969	2.32015	AT5G11590	TINY2	ERF	Integrase-type DNA-binding superfamily protein
PGSC0003DMG400026467	2.93271	3.49516	1.33976	0	3.62228	1.54666	2.17992	3.28879	2.7758	2.11732	2.73354	2.76093	1.84719	2.72749	2.49991	3.31297	2.43856	3.39744	2.95568	2.27216	2.60899	3.15947	2.16118	2.1169	1.4538	1.99557	3.11888	--	--	-
PGSC0003DMG400026460	88.3102	105.008	105.409	50.6006	141.316	97.8465	80.3339	92.2841	108.219	121.556	90.6791	112.38	106.697	96.3714	118.863	123.862	105.39	101.318	105.672	129.41	87.8938	107.162	94.5733	105.765	92.8719	91.1976	130.004	AT1G52150	ATHB-15,ATHB15,CNA,ICU4	HD-ZIP	Homeobox-leucine zipper family protein / lipid-binding START domain-containing protein
PGSC0003DMG400026837	3.09716	8.71869	5.27261	3.94437	2.76437	0.325612	7.67007	3.40766	3.07589	1.81873	4.31966	1.193	4.1342	3.60169	1.01559	2.99236	1.46313	2.70643	4.17704	5.11235	2.00022	3.34532	2.93921	5.75158	5.00277	2.9601	3.08085	AT2G19770	PRF5	-	profilin 5
PGSC0003DMG400014013	43.9084	23.4675	132.55	56.8552	72.1119	13.3094	23.7369	6.57757	12.116	168.924	38.607	99.4958	9.35325	19.4072	18.4759	44.7429	65.5306	25.9702	71.4982	86.5485	162.772	23.3057	57.7035	32.113	17.5738	39.7119	65.1162	AT4G36220	CYP84A1,FAH1	-	ferulic acid 5-hydroxylase 1
PGSC0003DMG400011615	0.959298	5.03149	0.475399	0.0563481	0	0.0814031	0.282582	1.62458	0.225065	0.705775	6.412	0.204513	1.02622	0.629422	0.898404	0.284986	0.221687	0.115167	0.0488542	0.15492	1.62337	1.747	1.16704	1.91719	1.36828	4.25722	1.17909	AT5G09530	--	-	hydroxyproline-rich glycoprotein family protein
PGSC0003DMG400011607	0.0274085	0	0	0.112696	0.142985	0	0	0.0396239	0	0	0	0.0681712	0.0293205	0.0349679	0.0390611	0.249363	0	0.0287918	0.0244271	0.0516399	0.0289887	0.0371702	0.172894	0	0	0	0	AT1G54200	--	-
PGSC0003DMG400011606	10.4975	11.7914	14.9967	9.74822	12.4873	17.1761	19.9018	20.6044	22.9566	12.7039	7.76189	14.4523	20.4657	14.7215	17.0697	19.4859	14.3653	15.5188	9.77085	13.3231	15.5669	18.3993	13.918	17.8539	9.02208	11.4745	10.4597	AT1G72640	--	-	NAD(P)-binding Rossmann-fold superfamily protein
PGSC0003DMG400004363	1.17857	0.729758	2.59309	2.42297	3.86058	0.52912	1.41291	0.91135	2.02559	2.71452	1.48488	14.2137	1.26078	0.874197	0.546855	0.854959	1.81783	0.63342	6.44876	4.44103	3.27573	0.780575	0.605131	1.59766	0.98345	1.0643	0.532492	AT2G05940	--	-	Protein kinase superfamily protein
PGSC0003DMG400041450	8.79813	10.7543	3.97606	5.69116	8.38843	4.76208	7.02417	4.08127	7.2771	4.07178	7.86313	3.27222	5.10177	4.0213	4.68733	4.09668	5.63085	4.03086	5.56938	4.31193	7.94291	2.7506	6.26742	8.50754	10.4331	6.85146	6.88437	AT5G57480	--	-	P-loop containing nucleoside triphosphate hydrolases superfamily protein
PGSC0003DMG400005021	40.4275	35.8734	23.3378	20.9615	37.4143	36.9163	22.6469	24.0517	33.7973	28.4482	25.648	24.303	35.1553	17.7986	17.6165	29.4248	28.1099	21.709	31.0957	31.2163	24.4375	26.4652	33.8441	32.5523	25.869	24.6786	30.3901	AT1G32860	--	-	Glycosyl hydrolase superfamily protein
PGSC0003DMG400005007	0.931889	0.499308	0.172872	0.225392	0.714923	0.203508	0.32295	0.515111	0.675195	0.271452	0.371221	0.374941	0.879616	0.139871	0.468733	0.819336	0.133012	0.172751	0.952658	1.85904	0.260899	0.260192	0.259342	0.479298	0.0427587	0.199557	0.836774	AT4G23490	--	-	Protein of unknown function (DUF604)
PGSC0003DMG400004252	0	0.0384083	0	0	0.238308	0.244209	0.0403688	0.158496	0.112533	0.0271452	0.0337474	0	0.117282	0.0349679	0.0390611	0.0712466	0.0443374	0	0.0244271	0	0	0.0743404	0.0864472	0	0.0427587	0	0	AT4G22920	ATNYE1,NYE1	-	non-yellowing 1
PGSC0003DMG400010795	0.0274085	1.26747	1.16689	14.4251	0.6196	3.41893	5.77274	6.14171	2.66327	1.52013	2.05859	2.72685	0.879616	2.44775	2.22648	0.569973	5.14314	3.1671	0.854949	0.877879	3.68157	1.56115	5.05716	2.23672	5.34484	1.99557	3.38513	AT3G49070	--	-	Protein of unknown function (DUF677)
PGSC0003DMG400016960	9.37371	10.8696	19.7939	9.74822	16.4432	29.0609	9.5674	17.6327	26.5202	26.4666	7.15444	27.1321	17.1232	7.58803	28.2802	17.6335	26.7354	4.9522	20.934	28.5052	21.7995	18.4364	23.6865	7.42912	13.0414	3.05988	8.67202	AT5G09970	CYP78A7	-	cytochrome P450, family 78, subfamily A, polypeptide 7
PGSC0003DMG400016959	336.686	363.419	531.237	983.387	379.147	880.578	763.858	853.5	936.908	585.467	452.451	564.798	822.852	800.624	823.446	789.092	938.046	678.365	461.648	405.683	504.404	781.132	685.829	663.309	641.979	521.243	442.577	AT4G09650	ATPD	-	ATP synthase delta-subunit gene
PGSC0003DMG400008537	0.219268	0.23045	0.475399	0.112696	0.381292	0.203508	0.242213	0.237744	0.487641	0.488613	0.539958	0.272685	0.234564	0.314711	0.117183	0.961829	1.01976	0.115167	0.708386	0.568039	0.637752	0.185851	0.302565	0.439357	0.256552	0.598671	1.17909	AT1G78000	SEL1,SULTR1;2	-	sulfate transporter 1;2
PGSC0003DMG402008541	1.53488	1.88201	2.24734	0.338089	7.91181	3.29683	1.73586	1.9812	2.70078	2.8231	1.95735	3.13587	1.87651	1.8533	1.6015	2.99236	2.34988	2.01543	6.27777	4.15701	3.15977	2.19304	1.90184	3.15538	1.28276	1.89579	4.94457	--	--	-
PGSC0003DMG400008544	9.45594	17.3606	7.86569	6.14194	4.05123	3.62244	16.3494	3.88315	5.1765	3.74604	12.2165	2.01105	7.24217	6.43409	3.90611	4.1323	3.54699	6.85246	5.96022	9.37265	7.56606	5.38968	7.30479	9.66585	17.3173	8.0488	8.48184	AT3G53010	--	-	Domain of unknown function (DUF303)
PGSC0003DMG400008545	53.9399	36.3343	80.6882	74.4922	54.0005	128.047	72.4216	88.4406	98.3534	102.527	74.7504	84.839	76.0868	85.951	106.129	85.0684	122.016	77.3637	59.8709	50.0649	76.1244	90.1006	92.2824	65.4641	87.6553	66.6188	49.3316	AT4G08920	ATCRY1,BLU1,CRY1,HY4,OOP2	-	cryptochrome 1
PGSC0003DMG400017750	47.6908	117.914	104.804	54.9394	74.8763	55.0692	108.754	93.1559	91.639	85.7245	85.5495	69.0233	85.7039	71.5093	51.5606	57.211	64.6882	79.2351	69.2997	107.773	85.4878	45.7937	74.9498	77.6863	78.3767	81.9514	63.6709	AT1G28230	ATPUP1,PUP1	-	purine permease 1
PGSC0003DMG400017762	5.72838	7.25917	6.78524	2.81741	6.86326	2.31999	6.41864	4.7945	4.61383	5.75478	6.58073	5.31735	7.30081	4.23111	4.88263	5.6641	5.67518	4.83703	8.74491	4.33775	6.60943	6.69064	5.79196	6.75012	3.46345	7.28383	6.65615	AT5G27420	ATL31,CNI1	-	carbon/nitrogen insensitive 1
PGSC0003DMG400002039	31.0264	40.9433	36.6489	11.8331	29.3118	18.5599	44.3249	43.7448	34.8101	43.3509	56.5943	31.87	34.6276	48.1857	42.1078	35.1958	38.3518	52.5739	25.2576	31.6811	55.0786	48.2469	44.9958	29.7964	53.0208	44.5012	37.5787	AT3G57230	AGL16	-	AGAMOUS-like 16
PGSC0003DMG401011539	49.719	42.2107	42.5698	48.2903	32.4098	33.6195	40.5303	39.1484	33.2721	45.6039	52.3084	40.1869	53.9791	45.9827	54.8808	59.8115	41.4554	57.0078	36.8117	30.4159	51.6579	64.1558	50.6581	41.9386	49.429	56.009	46.8974	AT4G08170	--	-	Inositol 1,3,4-trisphosphate 5/6-kinase family protein
PGSC0003DMG402011540	2.32972	3.2263	5.05652	4.11341	5.5764	1.79087	8.19487	7.01344	3.18842	2.11732	11.1366	4.53338	4.19284	2.58762	1.83587	3.13485	2.34988	5.47045	6.47319	11.0509	2.92786	1.89568	4.19269	5.75158	4.14759	4.82263	2.58639	AT1G10070	ATBCAT-2,BCAT-2	-	branched-chain amino acid transaminase 2
PGSC0003DMG400011542	25.9284	29.4592	62.9255	8.50856	61.674	50.4292	38.6329	53.2149	52.1401	63.9812	49.0687	60.1611	43.3358	48.0109	56.9901	51.1194	71.1615	40.3949	50.7351	57.8367	55.4554	45.7937	61.853	44.2552	47.3339	41.6409	37.3125	AT1G33540	scpl18	-	serine carboxypeptidase-like 18
PGSC0003DMG400015412	4.74167	6.99031	2.377	2.87375	3.86058	0.488419	2.78545	2.10007	2.47572	4.23465	2.63229	3.40856	1.70059	1.36375	1.83587	3.74045	0.753735	1.7563	3.90834	4.95743	3.91348	3.04796	3.06888	3.23526	1.41104	3.62529	3.11888	AT5G42930	--	-	alpha/beta-Hydrolases superfamily protein
PGSC0003DMG400015414	2.68603	6.06851	5.22939	6.76177	8.19778	0.936136	4.96536	3.44728	5.73916	3.23028	3.00351	5.04467	5.33634	1.57355	2.73427	7.40964	5.89687	4.46273	6.35105	9.81159	3.44966	4.8693	2.85276	11.1437	4.6607	2.72728	15.3662	AT2G43290	MSS3	-	Calcium-binding EF-hand family protein
PGSC0003DMG400015465	0.19186	0.537716	0.21609	0.0563481	3.14566	0	0.161475	0.158496	0.0375108	0.108581	0.0337474	0.136342	0.263885	0.174839	0	0.783712	0.221687	0.201543	0.854949	0.10328	0.0579775	0.111511	0.0432236	0.838772	0.0427587	0.066519	1.17909	AT5G42680	--	-	Protein of unknown function, DUF617
PGSC0003DMG400015421	18.8022	34.4139	47.367	7.83239	13.6312	19.4146	10.1326	21.4762	29.521	53.6932	1.58613	44.5499	24.1894	17.4839	49.3341	19.0585	26.026	18.0813	12.2868	34.4438	94.6482	8.51198	34.6653	13.4203	4.91725	9.97785	14.4534	AT4G31940	CYP82C4	-	cytochrome P450, family 82, subfamily C, polypeptide 4
PGSC0003DMG400015424	44.8951	38.4083	31.7221	19.6091	42.6571	37.6082	30.8821	26.6273	24.4571	32.6828	42.5217	36.4375	27.5027	37.1359	31.7176	34.804	33.253	39.6752	39.1078	34.0049	37.1925	35.0515	36.524	35.8675	39.7228	40.244	39.4425	AT1G75080	BZR1	BES1	Brassinosteroid signalling positive regulator (BZR1) family protein
PGSC0003DMG400015428	0.109634	0	0	0	0.524277	0	0	0	0.0375108	0	0	0	0	0	0	0.0712466	0	0	0.0488542	0	0.0289887	0.0371702	0	0	0	0	0	AT1G35180	--	-	TRAM, LAG1 and CLN8 (TLC) lipid-sensing domain containing protein
PGSC0003DMG400029420	2.63122	4.57059	2.67952	0.507133	1.47751	2.6456	9.00224	11.4117	8.25239	3.52887	6.74947	2.76093	14.4843	7.55306	5.117	3.31297	1.10843	9.78923	3.29766	0.464759	1.15955	9.3669	3.32822	7.06965	8.12415	10.8426	11.9811	AT1G75900	--	-	GDSL-like Lipase/Acylhydrolase superfamily protein
PGSC0003DMG400029417	29.1352	41.7114	20.3989	10.199	21.8766	10.3789	19.6192	18.1478	20.5184	19.1916	25.4455	18.4403	22.958	13.2878	14.9213	14.4631	11.6607	17.707	19.0287	24.1158	14.4364	16.1319	24.1188	18.0136	11.8014	22.8493	17.6483	AT1G78610	MSL6	-	mechanosensitive channel of small conductance-like 6
PGSC0003DMG400029414	2.27491	2.95744	1.94481	1.4087	0.333631	0.52912	1.57438	0.396239	0.525152	2.76881	2.73354	0.886225	0.762334	0.314711	0.937465	1.70992	1.28578	1.52597	1.29464	1.13608	1.56539	1.33813	2.16118	1.83731	3.16414	4.32374	1.59748	AT1G76160	sks5	-	SKU5 similar 5
PGSC0003DMG400029413	3.91942	8.18097	6.61237	0.676177	12.7733	12.1698	6.09569	10.1041	9.15265	12.4054	12.824	12.2708	8.76684	8.42725	10.4684	9.72516	9.39952	13.964	8.86704	8.41731	9.0155	9.96162	8.51505	8.26789	8.59449	12.2395	12.5136	AT4G04885	PCFS4	-	PCF11P-similar protein 4
PGSC0003DMG400029408	1255.75	775.041	4652.3	1755.02	3891.66	3457.96	1713.17	1449.05	1953	4872.32	3492.14	4046.1	1342.59	2608.71	2854.58	2598.18	4859.69	2342.13	4789.84	3537.33	3049.18	1658.8	2609.15	3247.84	3646.37	3081.63	3569.22	AT4G35090	CAT2	-	catalase 2
PGSC0003DMG400029406	583.143	352.588	645.894	1250.31	502.686	1929.38	952.663	1186.06	1159.35	833.086	600.062	773.675	1094.1	1224.57	1286.87	1137.2	1294.96	1048.83	572.059	433.491	738.285	1130.98	994.23	842.167	856.029	728.55	594.3	AT1G42970	GAPB	-	glyceraldehyde-3-phosphate dehydrogenase B subunit
PGSC0003DMG400029399	39.4957	39.6374	40.3657	43.388	40.9889	84.9848	65.4782	79.4856	80.0481	49.0514	35.0635	54.0597	74.1223	65.7745	72.3801	65.155	61.4516	58.0156	43.0162	45.8304	47.3096	69.2481	50.3123	58.2747	40.7063	40.0112	42.143	AT1G76450	--	-	Photosystem II reaction center PsbP family protein
PGSC0003DMG400029398	0.219268	0.0384083	0.259309	0.338089	0.714923	0.122105	1.08996	0.435863	0.375108	0.542904	0.168737	0.238599	0.322526	0.209807	0.156244	0.42748	0.576386	0.31671	0.366407	0.464759	0.608763	0.185851	0.605131	0.51924	0.0427587	0.266076	0.684633	AT1G20925	--	-	Auxin efflux carrier family protein
PGSC0003DMG400029392	15.5132	16.6308	9.33511	6.64908	11.2481	3.29683	10.0922	7.13231	7.91479	7.92639	10.8329	9.16902	10.2035	7.13344	7.18723	8.54959	5.8082	8.8103	17.7829	13.8911	11.8564	9.44124	7.82347	11.6629	13.0842	11.0754	13.4644	AT4G32830	AtAUR1,AUR1	-	ataurora1
PGSC0003DMG400029391	118.761	85.8426	58.2148	8.33952	108.621	68.2972	53.8116	79.0497	65.569	73.7535	57.708	79.9307	87.8443	78.0483	100.426	120.264	58.9687	83.7267	73.4768	75.6008	59.4559	116.714	69.7197	66.7822	61.3587	68.182	104.292	AT2G25850	PAPS2	-	poly(A) polymerase 2
PGSC0003DMG400029386	78.6624	53.7332	94.3019	73.647	33.7444	34.8812	76.7007	86.0236	73.2962	109.585	92.3665	40.7323	116.52	69.9707	103.317	125.821	102.242	87.1529	38.0575	45.8563	77.052	143.366	124.052	71.735	93.385	122.927	72.6852	AT1G72820	--	-	Mitochondrial substrate carrier family protein
PGSC0003DMG400029432	30.8346	39.3685	57.0047	128.586	39.2731	41.597	62.8542	66.0531	77.3849	48.5899	37.1896	54.8096	60.9574	53.4659	46.8342	42.5698	61.0082	40.7117	45.1413	46.1661	55.8613	43.2661	48.3672	54.9995	48.0608	35.3549	36.0193	AT4G19100	--	-	Protein of unknown function (DUF3464)
PGSC0003DMG400029380	134.439	100.361	119.325	71.7875	126.637	73.1814	68.304	67.8362	66.8818	117.05	91.1854	126.935	64.857	71.6491	73.0442	89.4145	66.3287	82.4886	134.667	120.837	106.621	64.7877	83.5945	88.6702	65.8911	90.732	89.4207	AT5G38530	TSBtype2	-	tryptophan synthase beta type 2
PGSC0003DMG400029365	31.7391	52.1585	71.742	52.0093	78.1649	117.017	98.5806	108.054	99.7789	83.6886	90.8141	100.893	75.7936	67.453	67.4584	41.5011	165.157	58.9945	83.1988	82.2366	67.3118	46.2769	86.7498	88.0311	83.0374	62.7607	55.5313	AT5G24930	ATCOL4,COL4	DBB	CONSTANS-like 4
PGSC0003DMG400029360	18.0348	12.4443	14.8238	9.69187	13.0593	10.4603	12.5143	14.3835	12.5286	11.4281	15.5575	13.7024	14.1325	16.1552	14.9604	18.061	10.9513	15.3748	13.6792	19.1584	13.5377	18.5108	14.0909	12.6615	10.0055	15.8648	15.9748	AT1G05620	URH2	-	uridine-ribohydrolase 2
PGSC0003DMG401029354	7.50993	9.44845	7.08777	3.71897	8.38843	11.9663	9.5674	12.4419	12.5661	7.24776	12.6215	9.68031	12.0801	11.3995	14.9604	12.6106	15.3851	7.745	13.2884	15.5436	10.1461	12.006	10.8059	11.8227	11.5021	9.612	10.0413	AT3G45770	--	-	Polyketide synthase, enoylreductase family protein
PGSC0003DMG400029348	6.30396	10.6007	4.62434	6.25464	3.19332	0.244209	4.84426	2.10007	0.862749	2.41592	3.7797	1.56794	2.05244	1.60852	0.703099	0.961829	1.33012	2.36093	4.34803	4.59595	4.1164	2.08153	2.89598	3.63468	4.36139	4.88915	3.15692	AT2G30720	--	-	Thioesterase/thiol ester dehydrase-isomerase superfamily protein
PGSC0003DMG402029345	0.74003	0.0768166	0.21609	0.112696	0.905569	0	0.0403688	0.0396239	0	0.135726	0.0337474	0.272685	0	0	0.0390611	0.142493	0.532048	0.0287918	0.122136	0.2582	0.0869662	0	0.129671	0.439357	0	0.199557	0.456422	AT1G72860	--	-	Disease resistance protein (TIR-NBS-LRR class) family
PGSC0003DMG400029343	0.274085	0	0	0	0.238308	0	0.0403688	0	0.150043	0	0.0337474	0	0	0	0	0.0356233	0	0	0.244271	0	0	0.260192	0	0.0399415	0	0	0.342317	AT4G26740	ATPXG1,ATS1,CLO1	-	seed gene 1
PGSC0003DMG400029341	2.38454	0.768166	6.91489	2.87375	5.00446	0.610523	1.13033	0.396239	1.80052	8.44215	0.607452	4.15844	1.93516	0.839229	0.976526	5.77097	2.26121	0.230335	3.7862	7.64271	5.94269	0.706234	1.03737	3.51485	0.0427587	0.864747	4.90654	--	--	-
PGSC0003DMG400029339	5.8106	7.98893	6.22341	11.6641	8.00714	4.68068	7.30675	4.95299	9.79033	5.72763	3.71221	6.64669	6.15731	5.69976	4.96075	6.80405	3.63566	6.67971	7.59683	10.3796	9.79819	4.90647	5.40295	7.70871	6.49932	2.92684	7.15061	AT2G33310	IAA13	-	auxin-induced protein 13
PGSC0003DMG400008633	0.109634	0.192042	0.21609	0.338089	0.142985	0.77333	1.00922	0.91135	0.45013	0.108581	0.911179	0.204513	0.439808	0.699357	0.585916	0.712466	0.753735	0.63342	0.34198	0.10328	0.0289887	0.446043	0.691578	0.559181	0.769656	0.432374	0.152141	AT5G13930	ATCHS,CHS,TT4	-	Chalcone and stilbene synthase family protein
PGSC0003DMG400016872	4.05646	6.49101	1.55585	1.29601	2.19243	4.51787	3.67356	3.28879	2.43821	1.87302	4.38716	1.15891	3.84099	3.07717	1.67963	1.92366	1.59615	2.33214	1.80761	1.8074	1.94224	2.82494	2.59342	5.23234	2.48	4.92241	3.49924	AT5G63930	--	-	Leucine-rich repeat protein kinase family protein
PGSC0003DMG400016875	1.946	6.64464	5.53192	0.676177	3.81292	1.83157	2.50287	2.61518	2.73829	3.85462	2.22733	3.68124	2.81477	1.32878	1.32808	2.63612	2.39422	1.90026	3.39537	4.07955	4.20337	1.747	2.55019	2.71602	2.90759	2.12861	2.47229	--	--	-
PGSC0003DMG400016874	0	0	0	0	0.476615	0	0	0	0	0	0	0	0.0293205	0	0	0	0.0886747	0	0.0244271	0	0.0289887	0.0743404	0.0432236	0.079883	0	0	0.0380352	--	--	-
PGSC0003DMG400007708	88.8858	84.3063	113.577	131.122	99.8032	103.87	116.706	112.651	108.932	116.507	119.331	122.81	94.4121	117.002	106.91	101.384	156.644	130.513	103.424	109.115	108.65	105.489	103.088	98.6156	130.97	102.007	110.53	--	--	-
PGSC0003DMG401004569	0.0274085	0.384083	0.561835	0	0.953231	0.203508	0.32295	0.19812	0.300087	0.244307	0.371221	0.102257	0.55709	0.314711	0.664038	0.498726	0.310362	0.518253	0.390834	0.20656	0.376853	0.594724	0.0432236	0.559181	0.213793	0.299336	0.266246	AT4G13600	--	-	Carbohydrate-binding X8 domain superfamily protein
PGSC0003DMG400004573	12.5805	9.60208	7.26064	194.176	21.9243	73.4663	82.7964	88.3614	78.2851	7.76352	23.7244	8.01011	66.0299	44.9337	63.0055	57.6741	105.124	37.487	27.6026	20.8109	2.66696	54.4172	31.5532	70.2571	51.8235	19.5566	34.8402	AT4G14090	--	-	UDP-Glycosyltransferase superfamily protein
PGSC0003DMG400004575	166.096	238.861	264.884	820.316	163.717	250.437	217.83	174.108	223.677	279.487	172.719	329.948	179.178	147.879	156.361	201.414	144.451	177.502	197.664	294.064	274.291	161.096	247.887	167.155	104.075	137.229	117.529	--	--	-
PGSC0003DMG400004576	99.0818	161.008	159.734	312.563	145.463	57.0229	137.94	85.1518	122.473	113.413	64.5249	200.935	97.5201	98.6094	75.7785	122.473	54.4463	100.915	125.384	184.664	158.713	84.3021	80.9146	94.4617	47.8897	71.6077	106.803	--	--	-
PGSC0003DMG400004580	9.86706	26.3865	14.8238	1.57775	9.72295	7.20418	13.8061	10.4211	10.278	14.6041	16.2325	7.53291	12.6958	7.62299	8.08564	9.01269	6.07422	10.9697	12.0914	13.6846	19.5674	9.29256	14.7825	13.1408	14.0676	16.7628	13.1982	AT3G07340	--	bHLH	basic helix-loop-helix (bHLH) DNA-binding superfamily protein
PGSC0003DMG402004581	20.6112	19.8955	14.8238	19.9472	17.2058	32.9276	29.5903	38.7918	29.8961	18.703	12.2165	19.3606	26.8869	18.1134	17.929	16.3867	20.7499	21.0756	14.3876	10.5345	21.3937	18.4736	22.4763	20.2903	13.9821	16.53	15.138	AT5G19850	--	-	alpha/beta-Hydrolases superfamily protein
PGSC0003DMG402004586	3.75497	9.02595	3.67354	2.08488	4.48018	0.691926	4.52131	2.49631	3.33847	2.19876	2.15983	1.94288	4.1342	2.23794	1.79681	2.52925	1.33012	2.36093	4.25032	4.33775	4.26134	1.747	1.90184	4.47345	3.24966	1.76275	2.54836	AT5G16490	RIC4	-	ROP-interactive CRIB motif-containing protein 4
PGSC0003DMG400004597	4.08387	7.8737	7.30386	13.2418	5.86237	2.40139	9.93072	10.4211	11.5158	5.23902	4.52215	5.41961	6.89033	6.18931	4.10141	6.37657	3.41398	5.87354	3.51751	5.52547	9.27639	5.76138	6.09453	8.02825	5.38759	7.08428	6.88437	AT1G48330	--	-
PGSC0003DMG400004598	0	0	0	0	0	0	0.0403688	0.0792479	0	0	0.168737	0.0340856	0	0.0699357	0.0390611	0.0356233	0.133012	0.115167	0	0	0	0.0371702	0	0.838772	0.299311	0	2.168	AT4G36600	--	-	Late embryogenesis abundant (LEA) protein
PGSC0003DMG402004611	1.75414	0.537716	3.06848	1.69044	5.05212	1.42455	5.12684	1.26797	1.12533	2.38878	1.01242	15.8157	1.17282	4.26608	1.6015	1.46055	3.76868	4.77945	7.59683	3.61479	4.20337	2.26738	0.734801	3.59474	2.22345	2.39468	4.41208	AT1G48000	AtMYB112,MYB112	MYB	myb domain protein 112
PGSC0003DMG400004614	0.109634	0.0384083	0.129654	0	0.428954	0.0407016	0.161475	0.0396239	0.150043	0.190016	0.0337474	0.0681712	0	0.0699357	0.312488	0.356233	0	0.115167	0.195417	0.10328	0.202921	0.0371702	0.302565	0.199708	0.128276	0.0332595	0.0760703	AT5G49610	--	-	F-box family protein
PGSC0003DMG400004620	74.6334	70.4024	64.7407	187.583	62.6273	48.4756	58.454	47.945	47.2262	50.5172	55.6156	59.5816	49.9915	43.3951	42.85	49.552	51.254	49.5795	65.6112	68.9651	68.2685	46.4999	53.1218	66.263	67.4732	55.6432	56.4062	AT3G06610	--	-	DNA-binding enhancer protein-related
PGSC0003DMG400004623	65.8352	53.8485	81.2932	36.0628	76.0201	150.677	105.807	122.993	114.971	117.783	124.325	107.71	102.768	148.613	132.534	106.906	132.48	139.352	70.5211	66.0991	88.4446	127.345	95.0487	100.972	122.033	104.967	90.9801	AT3G16910	AAE7,ACN1	-	acyl-activating enzyme 7
PGSC0003DMG400004626	6.85213	4.10969	43.2613	10.03	17.1582	3.66314	27.693	0	2.10061	23.5349	2.05859	11.6573	1.87651	2.97227	1.91399	5.55723	152.21	4.08844	254.531	136.278	32.2645	1.78417	7.82347	149.901	2.30897	13.1042	304.129	AT1G24020	MLP423	-	MLP-like protein 423
PGSC0003DMG400004629	25.2158	28.2685	79.3484	113.372	66.5832	28.1248	55.9512	56.3849	66.8443	63.1397	31.8238	59.2407	49.6104	49.2347	41.7953	45.6334	55.3774	42.6119	49.1962	65.7118	50.6143	38.6199	49.7072	67.5012	52.7215	45.1664	57.6233	AT4G15955	--	-	alpha/beta-Hydrolases superfamily protein
PGSC0003DMG400004633	79.4024	71.862	62.7095	147.857	57.5751	32.3577	72.3005	52.6998	54.4658	51.8745	56.5943	62.2403	59.5793	56.4381	46.9514	52.2594	56.7075	54.7045	73.1592	65.9442	64.6159	50.2541	55.0237	65.584	61.8291	58.57	54.8087	AT1G16810	--	-
PGSC0003DMG400004636	0.685213	0.614533	1.9016	0.450785	1.28686	1.79087	1.21106	1.18872	2.66327	1.19439	0.776189	0.783968	1.96448	0.699357	1.44526	1.0687	1.81783	0.403086	0.683959	1.291	0.782696	1.63549	1.21026	1.79737	0.769656	0.69845	1.44534	AT3G30340	--	-	nodulin MtN21 /EamA-like transporter family protein
PGSC0003DMG401004637	7.26325	7.60485	9.42154	4.3388	9.294	5.98313	6.25716	8.20215	10.6531	9.96228	11.3054	8.79408	8.76684	7.9377	8.35907	7.26715	10.7296	6.30541	9.47772	10.5345	9.18943	7.06234	9.5092	7.22941	7.26898	9.14637	7.91132	AT3G16560	--	-	Protein phosphatase 2C family protein
PGSC0003DMG400004639	440.674	404.171	619.358	3444.39	456.026	584.474	915.241	917.73	1009.83	454.926	447.692	601.679	913.042	932.383	924.614	977.183	942.169	717.32	495.235	547.254	475.531	935.24	731.862	746.707	723.776	508.937	491.871	AT3G21055	PSBTN	-	photosystem II subunit T
PGSC0003DMG400004643	12.4435	11.7914	11.7553	47.7268	10.1042	7.57049	11.3033	5.82472	8.25239	8.11641	8.40309	8.01011	6.59712	5.66479	5.78104	7.01779	6.82796	6.7085	8.94033	12.2387	8.92853	6.83932	8.81762	10.7443	8.76553	9.24614	9.50879	AT2G47430	CKI1	-	Signal transduction histidine kinase
PGSC0003DMG400004649	104.975	73.1294	98.7533	43.8388	68.7756	47.4987	50.5821	45.6864	72.1709	123.673	57.6067	63.6378	93.6498	66.9635	103.121	106.906	75.0632	74.0238	67.883	70.7467	111.114	111.622	98.2041	66.6624	67.6015	93.5923	66.3714	AT1G50420	SCL-3,SCL3	GRAS	scarecrow-like 3
PGSC0003DMG400004652	274.825	234.521	489.964	509.838	261.042	1142.61	786.061	895.303	948.387	528.164	419.243	415.81	852.407	789.19	899.772	751.224	895.039	724.345	287.507	283.452	448.485	831.461	592.596	644.576	682.215	526.265	419.68	AT2G13360	AGT,AGT1,SGAT	-	alanine:glyoxylate aminotransferase
[truncated: 3,184 more rows]

## Sheet: C119
geneID	C119-15d-0-rep1	C119-15d-0-rep2	C119-15d-0-rep3	C119-15d-75-rep1	C119-15d-75-rep2	C119-15d-75-rep3	C119-15d-150-rep1	C119-15d-150-rep2	C119-20d-0-rep1	C119-15d-150-rep3	C119-20d-0-rep2	C119-20d-0-rep3	C119-20d-75-rep1	C119-20d-75-rep2	C119-20d-75-rep3	C119-20d-150-rep1	C119-20d-150-rep2	C119-20d-150-rep3	C119-25d-0-rep1	C119-25d-0-rep2	C119-25d-0-rep3	C119-25d-75-rep1	C119-25d-75-rep2	C119-25d-75-rep3	C119-25d-150-rep1	C119-25d-150-rep2	C119-25d-150-rep3	Arabidopsis locus id	Gene symbol	TF-families	Gene description
[truncated: 4,839 more rows]
