# Supplementary material for: Global transcriptome and coexpression network analyses reveal cultivar-specific molecular signatures associated with different rooting depth responses to drought stress in potato
Source: Front Plant Sci. 2022 Oct 19;13:1007866. doi: 10.3389/fpls.2022.1007866 (PMC9629812; doi:10.3389/fpls.2022.1007866)
Supplement: Supplementary file 1 [file DataSheet_1.zip › Table S3.xlsx]

## Sheet: C16
Table S3. Functional annotations of hub genes in different modules
Hub gene	Module	Hub gene in A. thaliana	Gene function
PGSC0003DMG402014864	red	-	-
PGSC0003DMG400019278	red	AT1G11300	protein serine/threonine kinases;protein kinases;ATP binding;sugar binding;kinases;carbohydrate binding
PGSC0003DMG400023062	red	AT3G46530	NB-ARC domain-containing disease resistance protein
PGSC0003DMG400011618	red	AT3G51670	SEC14 cytosolic factor family protein / phosphoglyceride transfer family protein
PGSC0003DMG400010027	red	AT5G65590	Dof-type zinc finger DNA-binding family protein
PGSC0003DMG400032147	salmon	AT5G06720	Encodes a peroxidase with diverse roles in the wound response, flower development, and syncytium formation.
PGSC0003DMG400009843	salmon	AT5G67200	Leucine-rich repeat protein kinase family protein
PGSC0003DMG400022281	salmon	-	-
PGSC0003DMG400009086	salmon	AT3G49260	IQ-domain 21
PGSC0003DMG400005896	salmon	AT2G01820	Leucine-rich repeat protein kinase family protein
PGSC0003DMG400024755	salmon	AT5G13870	xyloglucan endotransglucosylase/hydrolase 5
PGSC0003DMG400012224	turquoise	AT3G16250	NDH-dependent cyclic electron flow 1
PGSC0003DMG400000508	turquoise	AT5G14910	Heavy metal transport/detoxification superfamily protein
PGSC0003DMG400026245	turquoise	AT4G17600	Chlorophyll A-B binding family protein
PGSC0003DMG400019631	turquoise	AT5G40950	ribosomal protein large subunit 27
PGSC0003DMG400015264	turquoise	AT4G24930	thylakoid lumenal 17.9 kDa protein, chloroplast
PGSC0003DMG400017556	turquoise	AT1G44575	Chlorophyll A-B binding family protein
PGSC0003DMG400002324	turquoise	AT5G23120	photosystem II stability/assembly factor, chloroplast (HCF136)
PGSC0003DMG400026274	yellow	AT4G31840	early nodulin-like protein 15
PGSC0003DMG400026987	yellow	AT1G70600	Ribosomal protein L18e/L15 superfamily protein
PGSC0003DMG400023752	yellow	AT5G24510	60S acidic ribosomal protein family
PGSC0003DMG401002397	yellow	AT5G56670	Ribosomal protein S30 family protein

## Sheet: C119
Hub gene	Module	Hub gene in A. thaliana	Gene function
PGSC0003DMG400006025	cyan	AT1G77330	similar to 1-aminocyclopropane-1-carboxylate oxidase
PGSC0003DMG400017298	cyan	AT3G23730	xyloglucan endotransglucosylase/hydrolase 16
PGSC0003DMG400021801	cyan	AT3G01190	Peroxidase superfamily protein
PGSC0003DMG400011281	cyan	AT1G11545	xyloglucan endotransglucosylase/hydrolase 8
PGSC0003DMG400020801	cyan	AT5G05340	Peroxidase superfamily protein
PGSC0003DMG400021791	lightcyan	AT3G09790	ubiquitin 8
PGSC0003DMG400031313	lightcyan	AT5G40990	GDSL lipase 1
PGSC0003DMG400015548	lightcyan	AT5G06720	peroxidase 2
PGSC0003DMG400016597	lightcyan	AT2G01050	zinc ion binding;nucleic acid binding
PGSC0003DMG400003880	lightcyan	AT2G36690	2-oxoglutarate (2OG) and Fe(II)-dependent oxygenase superfamily protein
PGSC0003DMG400005062	lightcyan	AT5G05340	Encodes a protein with sequence similarity to peroxidases that is involved in lignin biosynthesis.
PGSC0003DMG402025083	lightcyan	AT1G71695	Peroxidase superfamily protein
PGSC0003DMG400020327	lightcyan	AT2G37710	receptor lectin kinase
PGSC0003DMG400024205	lightcyan	AT5G44430	plant defensin 1.2C
PGSC0003DMG400005284	pink	AT3G06350	dehydroquinate dehydratase, putative / shikimate dehydrogenase, putative
PGSC0003DMG400017226	pink	AT3G54700	phosphate transporter 1;7
PGSC0003DMG401011367	pink	AT1G02960	-
PGSC0003DMG400018129	pink	AT5G50200	nitrate transmembrane transporters
PGSC0003DMG400020795	pink	AT1G14550	Peroxidase superfamily protein
PGSC0003DMG400018249	pink	AT3G53480	pleiotropic drug resistance 9
PGSC0003DMG400016153	pink	AT4G40020	Myosin heavy chain-related protein
PGSC0003DMG400023620	pink	AT1G66200	glutamine synthase clone F11
PGSC0003DMG400010208	pink	AT1G68810	basic helix-loop-helix (bHLH) DNA-binding superfamily protein
PGSC0003DMG400024794	pink	AT4G38140	RING/U-box superfamily protein
PGSC0003DMG400025459	purple	AT4G29190	Zinc finger C-x8-C-x5-C-x3-H type family protein
PGSC0003DMG400008052	purple	AT5G60680	Protein of unknown function, DUF584
PGSC0003DMG400005597	purple	AT3G43850	-
PGSC0003DMG400010258	purple	AT3G61060	phloem protein 2-A13
PGSC0003DMG400019506	purple	AT1G08570	atypical CYS HIS rich thioredoxin 4
PGSC0003DMG400011180	purple	AT2G24240	BTB/POZ domain with WD40/YVTN repeat-like protein
PGSC0003DMG400029727	purple	AT4G32480	Protein of unknown function (DUF506)
PGSC0003DMG400016497	purple	-	-
PGSC0003DMG400016063	purple	AT5G56550	oxidative stress 3
