# Supplementary material for: Global transcriptome and coexpression network analyses reveal cultivar-specific molecular signatures associated with different rooting depth responses to drought stress in potato
Source: Front Plant Sci. 2022 Oct 19;13:1007866. doi: 10.3389/fpls.2022.1007866 (PMC9629812; doi:10.3389/fpls.2022.1007866)
Supplement: Supplementary file 1 [file DataSheet_1.zip › Table S4.xlsx]

## Sheet: TableS4
Table S4. Primer for qPCR
PGSC0003DMG400003880-F	GGCAGTCACATACTCAAA
PGSC0003DMG400003880-R	TAGGACAAGGTGGATAAA
PGSC0003DMG400005284-F	ATGTTTGTGCTGGTGGGT
PGSC0003DMG400005284-R	GTTGCATTCGCAAGGATT
PGSC0003DMG400005896-F	CGACATCGCCATTTAGTT
PGSC0003DMG400005896-R	ATGAAGGTACTCCATCCC
PGSC0003DMG400006025-F	TTTTAATAACGGCGAAGAAG
PGSC0003DMG400006025-R	TGAAGACCGTCCACCTGA
PGSC0003DMG400010027-F	ATTGGACTAAAGGAGGCG
PGSC0003DMG400010027-R	AAGGGTTATTATTGGAAGGT
PGSC0003DMG400011180-F	TGGATTTGAGGAGGAATG
PGSC0003DMG400011180-R	CGTCGAAGCCTTGATGTA
PGSC0003DMG400016153-F	GCATTGGGAAAGGAGGAC
PGSC0003DMG400016153-R	TCGGAGGTTTCAGTAGCA
PGSC0003DMG400016497-F	TGGTAATAATTTGGAGAAC
PGSC0003DMG400016497-R	GAGCCATAAGAGTCGATAA
PGSC0003DMG400017556-F	AAAGGTGGAGGATGGGATT
PGSC0003DMG400017556-R	GTGGCTCTGCTTCATAGATT
PGSC0003DMG400018129-F	TGGACAATCAAGAGGGAT
PGSC0003DMG400018129-R	TTCTCCAGCTTGCAGAAC
PGSC0003DMG400018249-F	ACTTAGACCTGGTGTCCT
PGSC0003DMG400018249-R	CCTGAAACTCTAGCGAAT
PGSC0003DMG400019278-F	AACTCCCAGAGGATAGAC
PGSC0003DMG400019278-R	TCGCGTTGTTACTTAGAC
PGSC0003DMG400020801-F	CCACTAGGAAGAAGGGAT
PGSC0003DMG400020801-R	TGAAGGTGGAACATTGAG
PGSC0003DMG400021791-F	AGATGTTAAAGCTGCCATTC
PGSC0003DMG400021791-R	ACCGCACAACCTCAAGAC
PGSC0003DMG400022281-F	CCCCAATTTCTTCTCCTT
PGSC0003DMG400022281-R	CTGCTTTCGGTGACTGTAC
PGSC0003DMG400024205-F	TACTTTGCTTTCTTCTCA
PGSC0003DMG400024205-R	GTAGCAGTAGCAATCTCC
PGSC0003DMG400029727-F	TCCCTCAGGTGAACATAC
PGSC0003DMG400029727-R	TTCCCAACAAACACTTCT
PGSC0003DMG402025083-F	ATGTCCCACTACAAACTCC
PGSC0003DMG402025083-R	AACTCGTAACGATCCCTC
actin-F	AGGAGCATCCTGTCCTCCTAA
actin-R	CACCATCACCAGAGTCCAACA
